# Supplementary material for: Development of Tissue-Specific Age Predictors Using DNA Methylation Data
Source: Genes (Basel). 2019 Nov 4;10(11):888. doi: 10.3390/genes10110888 (PMC6896025; doi:10.3390/genes10110888)
Supplement: Supplementary file 1 [file genes-10-00888-s001.zip]

Archive with 2 entries (2 files):
- Supplementary_Aging_marker_list.xlsx
- Supplymentary_20191101.pdf
