# Supplementary material for: Development of Tissue-Specific Age Predictors Using DNA Methylation Data
Source: Genes (Basel). 2019 Nov 4;10(11):888. doi: 10.3390/genes10110888 (PMC6896025; doi:10.3390/genes10110888)
Supplement: Supplementary file 1 [file genes-10-00888-s001.zip › Supplementary_Aging_marker_list.xlsx]

## Sheet: Brain
Composite Element REF	Pos/Neg	Common/Specific	UCSC_RefGene_Name	UCSC_RefGene_Accession	UCSC_RefGene_Group	Relation_to_UCSC_CpG_Island	Coefficient
cg13320683	Pos	specific	RHOBTB1	NR_024555	TSS1500	S_Shore	0.308559
cg13307384	Pos	specific	PRPF40B	NM_012272	5'UTR	S_Shore	4.57207
cg13307384	Pos	specific	PRPF40B	NM_012272	1stExon	S_Shore	4.57207
cg13836770	Pos	specific	TNFRSF1B	NM_001066	TSS200	Island	7.88599
cg09044743	Pos	specific	PANK4	NM_018216	TSS1500	Island	5.14066
cg11832722	Pos	specific	DSC3	NM_001941	TSS1500	Island	5.44321
cg11802013	Pos	specific	CCND1	NM_053056	3'UTR	S_Shore	11.6582
cg09312149	Pos	specific	TRIM36	NM_018700	TSS200	S_Shore	2.45496
cg10171125	Pos	specific	SCARA5	NM_173833	TSS200	nan	4.2608
cg10173075	Neg	specific	RLBP1	NM_000326	1stExon	nan	4.11989
cg10173075	Neg	specific	RLBP1	NM_000326	5'UTR	nan	4.11989
cg10301967	Pos	specific	VPS52	NM_022553	TSS1500	Island	5.66212
cg10301967	Pos	specific	RPS18	NM_022551	Body	Island	5.66212
cg10412312	Neg	specific	IFLTD1	NM_152590	Body	nan	8.7206
cg09454892	Pos	specific	SAMD8	NM_144660	TSS1500	N_Shore	3.83412
cg13149996	Neg	specific	EIF4G3	NM_003760	5'UTR	nan	10.0168
cg10660256	Pos	specific	BHMT	NM_001713	5'UTR	nan	-0.633136
cg10660256	Pos	specific	BHMT	NM_001713	1stExon	nan	-0.633136
cg18982568	Pos	specific	KRT77	NM_175078	1stExon	nan	1.72038
cg10670077	Neg	specific	INSR	NM_000208	Body	Island	-8.45687
cg19032144	Pos	specific	RPL31	NM_001098577	5'UTR	S_Shore	1.83692
cg18984151	Pos	specific	C3orf75	NM_001031703	TSS1500	S_Shore	4.9216
cg09025324	Neg	specific	DSE	NM_013352	TSS1500	N_Shore	-9.01751
cg09025324	Neg	specific	DSE	NM_001080976	5'UTR	N_Shore	-9.01751
cg12876594	Neg	specific	NPR2	NM_003995	TSS1500	Island	-3.82055
cg12120741	Pos	specific	EDNRB	NM_001122659	1stExon	N_Shore	3.03302
cg12120741	Pos	specific	EDNRB	NM_000115	Body	N_Shore	3.03302
cg12146151	Neg	specific	ITGB4	NM_001005731	TSS1500	N_Shore	-1.98054
cg08826839	Neg	specific	FAP	NM_004460	TSS200	nan	-4.28624
cg12489960	Neg	specific	SGCB	NM_000232	TSS1500	S_Shore	-8.15295
cg12616487	Neg	specific	ROM1	NM_000327	TSS1500	N_Shore	-4.03007
cg12616487	Neg	specific	EML3	NM_153265	Body	N_Shore	-4.03007
cg08816023	Neg	specific	FGF1	NM_000800	5'UTR	nan	-4.10701
cg08816023	Neg	specific	FGF1	NR_026696	Body	nan	-4.10701
cg08816023	Neg	specific	FGF1	NM_033136	1stExon	nan	-4.10701
cg08785215	Pos	specific	FLNB	NM_001164318	TSS200	Island	2.84994
cg10917602	Neg	specific	HSD3B7	NM_025193	5'UTR	nan	-1.99891
cg18328933	Neg	specific	ABHD14B	NM_001146314	1stExon	N_Shore	-12.5306
cg18328933	Neg	specific	ABHD14B	NR_027476	Body	N_Shore	-12.5306
cg18328933	Neg	specific	ABHD14B	NM_032750	5'UTR	N_Shore	-12.5306
cg18328933	Neg	specific	ABHD14A	NM_015407	TSS1500	N_Shore	-12.5306
cg18555440	Pos	specific	MYOD1	NM_002478	1stExon	Island	3.1455
cg18628483	Neg	specific	KIF5A	NM_004984	TSS1500	N_Shore	-2.74061
cg18665384	Pos	specific	FAM177B	NM_207468	TSS1500	nan	11.5859
cg17465304	Pos	specific	KIF12	NM_138424	TSS200	Island	2.35545
cg17328659	Pos	specific	STUB1	NM_005861	TSS1500	Island	0.360974
cg17188046	Pos	specific	T	NM_003181	TSS200	Island	5.10618
cg17186163	Neg	specific	C10orf10	NM_007021	5'UTR	nan	-1.23283
cg17186163	Neg	specific	C10orf10	NM_007021	1stExon	nan	-1.23283
cg17186163	Neg	specific	RASSF4	NM_032023	Body	nan	-1.23283
cg13997435	Neg	specific	S100A2	NM_005978	TSS200	nan	0.685927
cg14265075	Neg	specific	ARHGEF11	NM_198236	TSS1500	S_Shore	-0.163744
cg14894144	Pos	specific	LAMA3	NM_198129	Body	S_Shore	-3.61291
cg15658426	Pos	specific	CCDC112	NM_152549	5'UTR	N_Shore	7.07906
cg15658426	Pos	specific	CCDC112	NM_001040440	Body	N_Shore	7.07906
cg08700651	Neg	specific	IL28RA	NM_170743	Body	N_Shore	-1.48149
cg18123677	Neg	specific	SERPINI1	NM_005025	5'UTR	S_Shore	-7.48369
cg09158314	Neg	specific	TNFSF13B	NM_001145645	5'UTR	nan	-1.67737
cg09158314	Neg	specific	TNFSF13B	NM_006573	1stExon	nan	-1.67737
cg17950095	Pos	specific	HOXA11AS	NR_002795	TSS1500	N_Shore	2.20565
cg17950095	Pos	specific	HOXA11	NM_005523	1stExon	N_Shore	2.20565
cg11011602	Neg	specific	SNORD24	NR_002447	TSS1500	Island	-8.82774
cg11011602	Neg	specific	MED22	NM_181491	TSS200	Island	-8.82774
cg11011602	Neg	specific	RPL7A	NM_000972	TSS200	Island	-8.82774
cg11220060	Pos	specific	KLF1	NM_006563	Body	S_Shore	7.16236
cg11628487	Pos	specific	SET	NM_003011	TSS1500	Island	3.91852
cg11628487	Pos	specific	SET	NM_001122821	Body	Island	3.91852
cg11644586	Pos	specific	CCDC87	NM_018219	1stExon	Island	2.3578
cg11644586	Pos	specific	CCS	NM_005125	TSS1500	Island	2.3578
cg10693071	Pos	specific	TRIM36	NM_018700	TSS200	S_Shore	11.1132
cg13929328	Pos	specific	FOXI2	NM_207426	1stExon	Island	-0.774704
cg13985639	Neg	specific	DHDPSL	NM_138413	Body	nan	-5.23866
cg17627559	Neg	specific	TSPAN32	NM_139022	Body	nan	-5.89433
cg17627559	Neg	specific	C11orf21	NR_024621	TSS1500	nan	-5.89433
cg17655614	Pos	specific	CDH1	NM_004360	TSS1500	N_Shore	0.484368
cg17749961	Neg	specific	LCLAT1	NM_182551	TSS1500	N_Shore	-5.20144
cg17777592	Neg	specific	CAB39L	NM_030925	5'UTR	nan	-1.45843
cg17777592	Neg	specific	CAB39L	NM_030925	1stExon	nan	-1.45843
cg22051636	Pos	specific	MRGPRX2	NM_054030	5'UTR	nan	1.34546
cg24919972	Pos	specific	FYCO1	NM_024513	TSS1500	S_Shore	5.19905
cg25771195	Pos	specific	C16orf80	NM_013242	TSS1500	S_Shore	7.61148
cg26069745	Pos	specific	HOXA2	NM_006735	1stExon	N_Shore	6.82488
cg26069745	Pos	specific	HOXA2	NM_006735	5'UTR	N_Shore	6.82488
cg07158339	Neg	specific	FXN	NM_000144	TSS1500	N_Shore	-6.75549
cg26154999	Neg	specific	FAM124B	NM_024785	1stExon	nan	-6.83772
cg07239938	Neg	specific	ELANE	NM_001972	Body	N_Shore	-7.56821
cg07463059	Neg	specific	IFI16	NM_005531	5'UTR	nan	-0.832161
cg07463059	Neg	specific	IFI16	NM_005531	1stExon	nan	-0.832161
cg19904463	Pos	specific	FABP5	NM_001444	TSS200	Island	1.17667
cg07740640	Pos	specific	BHLHA15	NM_177455	1stExon	Island	13.3672
cg20120491	Pos	specific	DMC1	NM_007068	5'UTR	Island	1.32823
cg20261167	Neg	specific	SPP1	NM_001040058	1stExon	nan	-8.87819
cg20261167	Neg	specific	SPP1	NM_000582	5'UTR	nan	-8.87819
cg20673075	Neg	specific	STK3	NM_006281	TSS1500	S_Shore	-7.22358
cg25101056	Neg	specific	KCNG4	NM_172347	TSS1500	S_Shelf	-3.70317
cg24812103	Neg	specific	PABPC1	NM_002568	TSS1500	S_Shore	-2.33985
cg24794433	Neg	specific	DAB2IP	NM_032552	Body	Island	-1.24845
cg13958614	Pos	specific	FOXD1	NM_004472	5'UTR	N_Shelf	2.83038
cg13958614	Pos	specific	FOXD1	NM_004472	1stExon	N_Shelf	2.83038
cg22956254	Neg	specific	GDF3	NM_020634	TSS1500	nan	-9.20516
cg07097098	Neg	specific	PTPRH	NM_002842	TSS1500	nan	-0.20779
cg23384185	Pos	specific	C18orf56	NM_001012716	3'UTR	N_Shore	5.4933
cg23384185	Pos	specific	TYMS	NM_001071	TSS1500	N_Shore	5.4933
cg23710218	Pos	specific	MSC	NM_005098	1stExon	Island	-2.41888
cg23710218	Pos	specific	MSC	NM_005098	5'UTR	Island	-2.41888
cg06638433	Pos	specific	IGF2BP1	NM_001160423	1stExon	Island	0.855262
cg06630241	Neg	specific	SOCS2	NM_003877	Body	S_Shore	-10.627
cg24765079	Pos	specific	CDH1	NM_004360	Body	S_Shore	6.79626
cg20851097	Neg	specific	SPTB	NM_000347	1stExon	nan	-5.99851
cg20851097	Neg	specific	SPTB	NM_000347	5'UTR	nan	-5.99851
cg21096399	Pos	specific	MCAM	NM_006500	TSS1500	S_Shore	5.23484
cg26861460	Neg	specific	PARVG	NM_022141	TSS1500	nan	6.37147
cg26861460	Neg	specific	PARVG	NM_001137605	5'UTR	nan	6.37147
cg26861460	Neg	specific	PARVG	NR_024427	Body	nan	6.37147
cg26896762	Pos	specific	ISL1	NM_002202	5'UTR	Island	4.2316
cg26896762	Pos	specific	ISL1	NM_002202	1stExon	Island	4.2316
cg27032184	Pos	specific	TRMU	NM_018006	TSS200	N_Shore	1.38285
cg06462291	Pos	specific	NT5DC3	NM_001031701	TSS1500	S_Shore	4.72668
cg27529628	Pos	specific	GAS2L3	NM_174942	TSS1500	N_Shore	0.29261
cg19125999	Pos	specific	C1orf172	NM_152365	TSS1500	S_Shore	-4.37394
cg07506795	Pos	specific	ZNF19	NM_006961	TSS1500	nan	15.5046
cg21671476	Pos	specific	MYL9	NM_006097	TSS1500	S_Shore	-0.912022
cg21842274	Neg	specific	CRHBP	NM_001882	TSS200	N_Shore	-8.46866
cg22319147	Neg	specific	CDH5	NM_001795	5'UTR	nan	-4.1034
cg22319147	Neg	specific	CDH5	NM_001795	1stExon	nan	-4.1034
cg07404485	Pos	specific	PON1	NM_000446	Body	N_Shore	5.7419
cg26209676	Neg	specific	ZNF581	NM_016535	TSS1500	Island	-6.53568
cg26209676	Neg	specific	ZNF580	NM_016202	1stExon	Island	-6.53568
cg26209676	Neg	specific	ZNF580	NM_001163423	Body	Island	-6.53568
cg05890484	Pos	specific	BHMT	NM_001713	TSS200	nan	-2.30952
cg15799267	Neg	specific	ALOX15B	NM_001141	5'UTR	nan	-6.67677
cg15799267	Neg	specific	ALOX15B	NM_001039131	1stExon	nan	-6.67677
cg16077929	Neg	specific	CDKL1	NM_004196	1stExon	N_Shore	-4.38938
cg05073035	Pos	specific	ZIC1	NM_003412	1stExon	Island	-1.25152
cg05073035	Pos	specific	ZIC1	NM_003412	5'UTR	Island	-1.25152
cg03562120	Neg	specific	WISP2	NM_003881	1stExon	nan	0.440298
cg03562120	Neg	specific	WISP2	NM_003881	5'UTR	nan	0.440298
cg04121771	Neg	specific	TM4SF4	NM_004617	TSS1500	nan	-3.3968
cg16193203	Neg	specific	USP54	NM_152586	Body	nan	-3.69366
cg04481779	Neg	specific	IL20RA	NM_014432	1stExon	Island	-13.8697
cg04481779	Neg	specific	IL20RA	NM_014432	5'UTR	Island	-13.8697
cg04273431	Pos	specific	GNL1	NM_005275	Body	N_Shore	6.36575
cg04273431	Pos	specific	PRR3	NM_025263	TSS1500	N_Shore	6.36575
cg04969878	Neg	specific	TMEM19	NM_018279	TSS1500	N_Shore	-13.84
cg05443740	Pos	specific	KCNIP3	NM_013434	TSS200	nan	-3.08468
cg03793131	Pos	specific	ELOVL1	NM_022821	5'UTR	N_Shore	-9.80742
cg03714916	Neg	specific	CDKN1A	NM_078467	TSS1500	N_Shore	-6.27115
cg16545105	Neg	specific	CRHBP	NM_001882	1stExon	N_Shore	-2.81513
cg16545105	Neg	specific	CRHBP	NM_001882	5'UTR	N_Shore	-2.81513
cg16612562	Pos	specific	RASL10A	NM_006477	TSS1500	S_Shore	6.14318
cg16899442	Neg	specific	CCDC78	NM_001031737	5'UTR	N_Shore	-11.5331
cg16899442	Neg	specific	HAGHL	NM_032304	TSS1500	N_Shore	-11.5331
cg16899442	Neg	specific	CCDC78	NM_001031737	1stExon	N_Shore	-11.5331
cg17099569	Pos	specific	nan	nan	nan	nan	12.1579
cg16098726	Pos	specific	GP9	NM_000174	TSS1500	nan	1.76637
cg05861567	Neg	specific	MLC1	NM_015166	5'UTR	nan	-9.29914
cg05861567	Neg	specific	MLC1	NM_139202	1stExon	nan	-9.29914
cg03160135	Pos	specific	VGLL2	NM_182645	1stExon	Island	3.01681
cg03160135	Pos	specific	VGLL2	NM_182645	5'UTR	Island	3.01681
cg03167763	Pos	specific	UBXN10	NM_152376	TSS200	Island	-10.4391
cg03840259	Pos	specific	GRAP2	NM_004810	TSS200	nan	5.07735
cg02838492	Pos	specific	KIF12	NM_138424	1stExon	Island	1.37321
cg02838492	Pos	specific	KIF12	NM_138424	5'UTR	Island	1.37321
cg02798801	Neg	specific	BUD31	NM_003910	TSS1500	N_Shore	-2.99242
cg02798801	Neg	specific	PDAP1	NM_014891	Body	N_Shore	-2.99242
cg02774439	Pos	specific	HAND2	NM_021973	5'UTR	Island	0.795064
cg02774439	Pos	specific	NBLA00301	NR_003679	TSS1500	Island	0.795064
cg02774439	Pos	specific	HAND2	NM_021973	1stExon	Island	0.795064
cg02512860	Neg	specific	CLDN15	NM_014343	1stExon	nan	-2.79498
cg01667702	Pos	specific	TRAPPC1	NM_021210	TSS1500	S_Shore	8.86831
cg01667702	Pos	specific	CNTROB	NM_001037144	1stExon	S_Shore	8.86831
cg01837574	Pos	specific	TRAPPC1	NM_021210	TSS1500	S_Shore	2.31117
cg01837574	Pos	specific	CNTROB	NM_001037144	1stExon	S_Shore	2.31117
cg03054529	Neg	specific	SCRN1	NM_001145513	TSS1500	S_Shore	-7.47089
cg03054529	Neg	specific	SCRN1	NM_001145514	TSS200	S_Shore	-7.47089
cg01804429	Pos	specific	YTHDC1	NM_133370	TSS1500	S_Shore	3.859
cg00830029	Neg	specific	NRIP2	NM_031474	1stExon	nan	-2.34626
cg01550148	Pos	specific	H2AFY	NM_138610	TSS1500	S_Shore	8.73002
cg01550148	Pos	specific	H2AFY	NM_004893	5'UTR	S_Shore	8.73002
cg01550148	Pos	specific	H2AFY	NM_004893	1stExon	S_Shore	8.73002
cg01420388	Pos	specific	FBXO44	NM_183413	TSS1500	Island	5.85525
cg01420388	Pos	specific	FBXO2	NM_012168	Body	Island	5.85525
cg01420388	Pos	specific	FBXO44	NM_183412	TSS200	Island	5.85525
cg00819362	Neg	specific	CLIP3	NM_015526	TSS1500	S_Shore	-4.77686
cg00564163	Pos	specific	STEAP4	NM_024636	5'UTR	nan	5.65321
cg10106284	Neg	specific	FAM49A	NM_030797	TSS1500	nan	-7.91964
cg00540769	Pos	specific	RNU5E	NR_002754	Body	N_Shore	1.25457
cg00540769	Pos	specific	RNU5D	NR_002755	Body	N_Shore	1.25457
cg00540769	Pos	specific	ACOT12	NM_130767	Body	N_Shore	1.25457
cg00415993	Neg	specific	F2RL2	NM_004101	1stExon	nan	-1.90825
cg00415993	Neg	specific	F2RL2	NM_004101	5'UTR	nan	-1.90825
cg00415993	Neg	specific	IQGAP2	NM_006633	Body	nan	-1.90825
cg00282347	Pos	specific	CHD5	NM_015557	TSS1500	Island	4.62288
cg00350296	Neg	specific	CD248	NM_020404	TSS1500	S_Shore	2.35321
cg04700814	Neg	specific	HEXIM1	NM_006460	TSS1500	N_Shore	-3.20118
cg09705062	Pos	specific	SLC22A11	NM_018484	TSS1500	nan	9.71357
cg22736354	Pos	common	NHLRC1	NM_198586	1stExon	Island	8.37414
cg25148589	Pos	common	GRIA2	NM_001083619	1stExon	N_Shore	1.87052
cg25148589	Pos	common	GRIA2	NM_000826	1stExon	N_Shore	1.87052
cg25148589	Pos	common	GRIA2	NM_000826	5'UTR	N_Shore	1.87052
cg25148589	Pos	common	GRIA2	NM_001083620	5'UTR	N_Shore	1.87052
cg25148589	Pos	common	GRIA2	NM_001083619	5'UTR	N_Shore	1.87052
cg06458239	Pos	common	ZNF549	NM_153263	TSS200	Island	7.46149
cg10523019	Pos	common	RHBDD1	NM_001167608	TSS1500	Island	3.7645
cg10523019	Pos	common	RHBDD1	NM_032276	TSS1500	Island	3.7645
cg04084157	Pos	common	VGF	NM_003378	TSS200	Island	1.89109
cg12373771	Pos	common	CECR6	NM_031890	1stExon	Island	5.9965
cg12373771	Pos	common	CECR6	NM_001163079	5'UTR	Island	5.9965
cg22809047	Pos	common	RPL31	NM_001099693	TSS1500	Island	2.056
cg22809047	Pos	common	RPL31	NM_000993	TSS1500	Island	2.056
cg22809047	Pos	common	RPL31	NM_001098577	TSS1500	Island	2.056
cg06493994	Pos	common	SCGN	NM_006998	1stExon	Island	5.34615
cg06493994	Pos	common	SCGN	NM_006998	5'UTR	Island	5.34615
cg04528819	Pos	common	KLF14	NM_138693	1stExon	Island	2.66646
cg22719623	Pos	common	OPRM1	NM_001145286	1stExon	Island	8.87239
cg22719623	Pos	common	OPRM1	NM_001145282	1stExon	Island	8.87239
cg22719623	Pos	common	OPRM1	NM_001145283	1stExon	Island	8.87239
cg22719623	Pos	common	OPRM1	NM_001008505	1stExon	Island	8.87239
cg22719623	Pos	common	OPRM1	NM_001145285	1stExon	Island	8.87239
cg22719623	Pos	common	OPRM1	NM_001008503	1stExon	Island	8.87239
cg22719623	Pos	common	OPRM1	NM_001145284	1stExon	Island	8.87239
cg22719623	Pos	common	OPRM1	NM_001008504	1stExon	Island	8.87239
cg22719623	Pos	common	OPRM1	NM_000914	1stExon	Island	8.87239
cg22719623	Pos	common	OPRM1	NM_001145281	Body	Island	8.87239
cg22719623	Pos	common	OPRM1	NM_001145279	Body	Island	8.87239
cg22719623	Pos	common	OPRM1	NM_001145280	5'UTR	Island	8.87239
cg20692569	Pos	common	FZD9	NM_003508	1stExon	Island	4.60749
cg00548268	Pos	common	NPTX2	NM_002523	TSS1500	Island	-0.826239
cg06144905	Pos	common	PIPOX	NM_016518	TSS200	nan	3.67412
cg19945840	Pos	common	SDF4	NM_016547	TSS1500	Island	1.86157
cg19945840	Pos	common	SDF4	NM_016176	TSS1500	Island	1.86157
cg19945840	Pos	common	B3GALT6	NM_080605	1stExon	Island	1.86157
cg03664992	Pos	common	BMP8A	NM_181809	1stExon	Island	2.82112
cg03664992	Pos	common	BMP8A	NM_181809	5'UTR	Island	2.82112
cg10235817	Pos	common	ADRA2C	NM_000683	1stExon	Island	0.0748045
cg15747595	Pos	common	TSPYL5	NM_033512	1stExon	Island	-2.18219
cg10947146	Pos	common	XKR6	NM_173683	1stExon	Island	2.9907
cg12078929	Pos	common	SERHL	NR_027786	Body	Island	4.25913
cg00107187	Pos	common	TMEM179	NM_207379	1stExon	Island	4.55576
cg17965019	Pos	common	HIST1H3J	NM_003535	1stExon	Island	0.231462
cg08209133	Pos	common	SLC10A4	NM_152679	1stExon	Island	-3.31914
cg19996355	Pos	common	PBX4	NM_025245	1stExon	Island	3.80225
cg02654291	Pos	common	C9orf64	NM_032307	TSS1500	Island	2.01651
cg26005082	Pos	common	MIR7-3	NR_029607	TSS1500	nan	3.96843
cg26005082	Pos	common	C19orf30	NR_027148	Body	nan	3.96843
cg10608333	Pos	common	HIST1H4K	NM_003541	TSS200	Island	4.46405
cg09212468	Pos	common	CCDC135	NM_032269	TSS200	nan	2.85184
cg17758721	Pos	common	SNRPB	NM_198216	Body	Island	5.61089
cg17758721	Pos	common	SNRPB	NM_003091	Body	Island	5.61089
cg03679581	Pos	common	RLN2	NM_134441	1stExon	S_Shore	6.81606
cg03679581	Pos	common	RLN2	NM_005059	1stExon	S_Shore	6.81606
cg21296230	Pos	common	GREM1	NM_013372	5'UTR	Island	1.47023
cg05266781	Pos	common	IRX5	NM_005853	Body	Island	0.920387
cg23124451	Neg	common	CBX7	NM_175709	Body	Island	-14.6201
cg06156376	Pos	common	SHOX2	NM_006884	1stExon	Island	1.73341
cg06156376	Pos	common	SHOX2	NM_003030	1stExon	Island	1.73341
cg06156376	Pos	common	SHOX2	NM_001163678	1stExon	Island	1.73341
cg06156376	Pos	common	SHOX2	NM_001163678	5'UTR	Island	1.73341
cg06156376	Pos	common	SHOX2	NM_006884	5'UTR	Island	1.73341
cg06156376	Pos	common	SHOX2	NM_003030	5'UTR	Island	1.73341
cg06291867	Pos	common	HTR7	NM_019860	1stExon	Island	6.53967
cg06291867	Pos	common	HTR7	NM_019859	1stExon	Island	6.53967
cg06291867	Pos	common	HTR7	NM_000872	1stExon	Island	6.53967
cg22909609	Neg	common	ITGBL1	NM_004791	Body	N_Shore	-2.8416
cg00055233	Pos	common	RLN1	NM_006911	1stExon	Island	0.890051
cg21589115	Pos	common	DKKL1	NM_014419	5'UTR	Island	-2.95112
cg21589115	Pos	common	DKKL1	NM_014419	1stExon	Island	-2.95112
cg21589115	Pos	common	TEAD2	NM_003598	TSS1500	Island	-2.95112
cg09809672	Neg	common	EDARADD	NM_080738	TSS1500	N_Shore	3.56391
cg09809672	Neg	common	EDARADD	NM_145861	5'UTR	N_Shore	3.56391
cg09809672	Neg	common	EDARADD	NM_145861	1stExon	N_Shore	3.56391
cg09816471	Pos	common	SNN	NM_003498	TSS1500	Island	8.27623
cg08536841	Pos	common	IZUMO1	NM_182575	TSS1500	N_Shelf	2.93003
cg07922606	Pos	common	HIST1H3E	NM_003532	1stExon	Island	5.45578
cg00563932	Neg	common	PTGDS	NM_000954	TSS1500	N_Shore	-1.44449
cg06121469	Pos	common	SPG11	NM_025137	TSS1500	S_Shore	0.222728
cg06121469	Pos	common	SPG11	NM_001160227	TSS1500	S_Shore	0.222728
cg07408456	Neg	common	PGLYRP2	NM_052890	TSS1500	nan	-8.18929
cg06493386	Pos	common	TRPA1	NM_007332	1stExon	Island	-0.880933
cg06493386	Pos	common	TRPA1	NM_007332	5'UTR	Island	-0.880933
cg27524460	Neg	common	PTGER1	NM_000955	TSS1500	S_Shore	-3.51259
cg26219051	Pos	common	SCUBE1	NM_173050	TSS1500	Island	4.24161
cg15201877	Pos	common	PTGER3	NM_198718	1stExon	Island	1.19608
cg15201877	Pos	common	PTGER3	NM_198714	1stExon	Island	1.19608
cg15201877	Pos	common	PTGER3	NM_198716	1stExon	Island	1.19608
cg15201877	Pos	common	PTGER3	NM_198717	1stExon	Island	1.19608
cg15201877	Pos	common	PTGER3	NM_001126044	1stExon	Island	1.19608
cg15201877	Pos	common	PTGER3	NM_198719	1stExon	Island	1.19608
cg15201877	Pos	common	PTGER3	NM_198715	1stExon	Island	1.19608
cg15201877	Pos	common	PTGER3	NR_028294	Body	Island	1.19608
cg15201877	Pos	common	PTGER3	NR_028293	Body	Island	1.19608
cg15201877	Pos	common	PTGER3	NR_028292	Body	Island	1.19608
cg23854009	Pos	common	ZNF530	NM_020880	TSS200	N_Shore	0.432855
cg23941599	Pos	common	FEM1C	NM_020177	TSS1500	S_Shore	8.28756
cg13854874	Pos	common	CHAF1B	NM_005441	TSS200	Island	5.41832
cg17729667	Pos	common	NINL	NM_025176	TSS1500	Island	5.44963
cg12073594	Neg	common	ARFGAP1	NM_018209	TSS1500	N_Shore	-0.781116
cg12073594	Neg	common	ARFGAP1	NM_175609	TSS1500	N_Shore	-0.781116
cg12024906	Pos	common	HKR1	NM_181786	1stExon	Island	-3.38733
cg12024906	Pos	common	HKR1	NM_181786	5'UTR	Island	-3.38733
cg22395019	Pos	common	GALNT14	NM_024572	TSS200	Island	-2.39287
cg18809289	Pos	common	ALOX5	NM_000698	1stExon	Island	1.47705
cg18943383	Pos	common	HIST1H3H	NM_003536	1stExon	Island	-0.282935
cg18008766	Pos	common	SFRS7	NM_001031684	TSS1500	S_Shore	1.39225
cg27553955	Pos	common	KCNG3	NM_172344	1stExon	Island	2.85799
cg27553955	Pos	common	KCNG3	NM_133329	1stExon	Island	2.85799
cg17471102	Neg	common	FUT3	NM_000149	5'UTR	nan	-4.78403
cg17471102	Neg	common	FUT3	NM_001097640	5'UTR	nan	-4.78403
cg17471102	Neg	common	FUT3	NM_001097639	5'UTR	nan	-4.78403
cg17471102	Neg	common	FUT3	NM_001097641	5'UTR	nan	-4.78403
cg16584172	Pos	common	ZIC2	NM_007129	TSS1500	Island	2.47949
cg16488098	Pos	common	PODXL	NM_001018111	Body	N_Shore	-13.8746
cg16488098	Pos	common	PODXL	NM_005397	Body	N_Shore	-13.8746
cg05590982	Neg	common	NUPR1	NM_012385	1stExon	nan	-1.71412
cg05590982	Neg	common	NUPR1	NM_001042483	1stExon	nan	-1.71412
cg02228185	Neg	common	ASPA	NM_000049	1stExon	nan	-3.87915
cg02228185	Neg	common	ASPA	NM_001128085	Body	nan	-3.87915
cg12261786	Neg	common	C10orf116	NM_006829	TSS1500	N_Shore	-2.48384
cg16483916	Pos	common	PLAC2	NR_027064	Body	Island	2.98024
cg18108623	Pos	common	SLFN11	NM_001104587	TSS1500	Island	1.50029
cg18108623	Pos	common	SLFN11	NM_152270	TSS1500	Island	1.50029
cg18108623	Pos	common	SLFN11	NM_001104588	TSS1500	Island	1.50029
cg18108623	Pos	common	SLFN11	NM_001104590	TSS1500	Island	1.50029
cg18108623	Pos	common	SLFN11	NM_001104589	TSS1500	Island	1.50029
cg07935568	Pos	common	MLNR	NM_001507	TSS1500	Island	0.916109
cg03330678	Neg	common	SEPT9	NM_006640	5'UTR	nan	-4.20067
cg03330678	Neg	common	SEPT9	NM_001113492	5'UTR	nan	-4.20067
cg03330678	Neg	common	SEPT9	NM_001113491	Body	nan	-4.20067
cg03330678	Neg	common	SEPT9	NM_006640	1stExon	nan	-4.20067
cg19586576	Pos	common	GJC1	NM_001080383	5'UTR	Island	4.84144
cg19586576	Pos	common	GJC1	NM_005497	5'UTR	Island	4.84144
cg19728223	Pos	common	KCNQ1	NM_000218	Body	Island	-10.8953
cg19728223	Pos	common	KCNQ1	NM_181798	Body	Island	-10.8953
cg09630437	Pos	common	SLC39A3	NM_213568	TSS1500	Island	2.85793
cg09630437	Pos	common	SLC39A3	NM_144564	TSS1500	Island	2.85793
cg12554573	Neg	common	PARP3	NM_001003931	5'UTR	S_Shore	3.92171
cg12554573	Neg	common	PARP3	NM_005485	5'UTR	S_Shore	3.92171
cg12554573	Neg	common	RRP9	NM_004704	TSS1500	S_Shore	3.92171
cg12554573	Neg	common	PARP3	NM_001003931	1stExon	S_Shore	3.92171
cg12554573	Neg	common	PARP3	NM_005485	1stExon	S_Shore	3.92171
cg12559031	Pos	common	DLX4	NM_138281	TSS200	Island	3.78555
cg14795968	Pos	common	ACADL	NM_001608	Body	Island	1.13912
cg14228238	Pos	common	MECOM	NM_001163999	TSS200	Island	0.648293
cg14228238	Pos	common	MECOM	NM_005241	TSS200	Island	0.648293
cg14228238	Pos	common	MECOM	NM_001105077	TSS200	Island	0.648293
cg14228238	Pos	common	MECOM	NM_004991	Body	Island	0.648293
cg14228238	Pos	common	MECOM	NM_001164000	5'UTR	Island	0.648293
cg14228238	Pos	common	MECOM	NM_001105078	5'UTR	Island	0.648293
cg13682722	Pos	common	C14orf102	NM_199043	TSS1500	S_Shore	2.72934
cg13682722	Pos	common	C14orf102	NM_017970	TSS1500	S_Shore	2.72934
cg04041960	Pos	common	RGS10	NM_001005339	Body	Island	4.39888
cg08260959	Pos	common	HIST1H4F	NM_003540	1stExon	Island	1.4505
cg25538571	Neg	common	nan	nan	nan	nan	-0.61004
cg07693270	Pos	common	RPL39L	NM_052969	5'UTR	Island	3.6102
cg07684796	Pos	common	DKK1	NM_012242	1stExon	Island	2.15745
cg22580512	Neg	common	NCOR2	NM_006312	5'UTR	N_Shore	-11.004
cg22580512	Neg	common	NCOR2	NM_001077261	5'UTR	N_Shore	-11.004
cg23320649	Neg	common	C3orf18	NM_016210	5'UTR	N_Shore	-7.39908
cg26381783	Pos	common	KANK1	NM_015158	5'UTR	Island	2.18959
cg26614073	Neg	common	SCAP	NM_012235	TSS1500	S_Shore	-11.1898
cg25589890	Pos	common	ULBP1	NM_025218	TSS1500	Island	7.59023
cg27316956	Neg	common	SYNE1	NM_033071	TSS1500	S_Shore	-5.18586
cg27316956	Neg	common	SYNE1	NM_182961	TSS1500	S_Shore	-5.18586
cg05996042	Pos	common	RUNX2	NM_001015051	TSS1500	nan	1.19827
cg05996042	Pos	common	RUNX2	NM_001024630	TSS1500	nan	1.19827
cg05996042	Pos	common	SUPT3H	NM_181356	5'UTR	nan	1.19827
cg05996042	Pos	common	SUPT3H	NM_003599	Body	nan	1.19827
cg23855989	Pos	common	AQP5	NM_001651	1stExon	Island	7.06176
cg04527918	Pos	common	UCN	NM_003353	TSS200	Island	5.35025
cg24715735	Neg	common	HPN	NM_182983	TSS200	N_Shore	0.266126
cg24715735	Neg	common	HPN	NM_002151	TSS200	N_Shore	0.266126
cg25136310	Pos	common	RPL36	NM_015414	1stExon	Island	10.2485
cg25136310	Pos	common	RPL36	NM_033643	Body	Island	10.2485
cg25426302	Pos	common	PPT2	NM_005155	TSS1500	N_Shore	4.13311
cg25426302	Pos	common	PRRT1	NM_030651	TSS1500	N_Shore	4.13311
cg25426302	Pos	common	PPT2	NM_138717	TSS1500	N_Shore	4.13311
cg03975694	Pos	common	ZNF540	NM_152606	5'UTR	S_Shelf	3.39737
cg03975694	Pos	common	ZNF540	NM_152606	1stExon	S_Shelf	3.39737

## Sheet: Breast
Composite Element REF	Pos/Neg	Common/Specific	UCSC_RefGene_Name	UCSC_RefGene_Accession	UCSC_RefGene_Group	Relation_to_UCSC_CpG_Island	Coefficient
cg22736354	Pos	common	NHLRC1	NM_198586	1stExon	Island	6.75096
cg25148589	Pos	common	GRIA2	NM_001083619	1stExon	N_Shore	7.88089
cg25148589	Pos	common	GRIA2	NM_000826	1stExon	N_Shore	7.88089
cg25148589	Pos	common	GRIA2	NM_000826	5'UTR	N_Shore	7.88089
cg25148589	Pos	common	GRIA2	NM_001083620	5'UTR	N_Shore	7.88089
cg25148589	Pos	common	GRIA2	NM_001083619	5'UTR	N_Shore	7.88089
cg06458239	Pos	common	ZNF549	NM_153263	TSS200	Island	16.1849
cg10523019	Pos	common	RHBDD1	NM_001167608	TSS1500	Island	0.902755
cg10523019	Pos	common	RHBDD1	NM_032276	TSS1500	Island	0.902755
cg04084157	Pos	common	VGF	NM_003378	TSS200	Island	5.93624
cg12373771	Pos	common	CECR6	NM_031890	1stExon	Island	12.6171
cg12373771	Pos	common	CECR6	NM_001163079	5'UTR	Island	12.6171
cg22809047	Pos	common	RPL31	NM_001099693	TSS1500	Island	6.39939
cg22809047	Pos	common	RPL31	NM_000993	TSS1500	Island	6.39939
cg22809047	Pos	common	RPL31	NM_001098577	TSS1500	Island	6.39939
cg20300246	Pos	common	LHX3	NM_178138	Body	Island	2.40218
cg06493994	Pos	common	SCGN	NM_006998	1stExon	Island	4.01854
cg06493994	Pos	common	SCGN	NM_006998	5'UTR	Island	4.01854
cg04528819	Pos	common	KLF14	NM_138693	1stExon	Island	4.34763
cg22719623	Pos	common	OPRM1	NM_001145286	1stExon	Island	3.69833
cg22719623	Pos	common	OPRM1	NM_001145282	1stExon	Island	3.69833
cg22719623	Pos	common	OPRM1	NM_001145283	1stExon	Island	3.69833
cg22719623	Pos	common	OPRM1	NM_001008505	1stExon	Island	3.69833
cg22719623	Pos	common	OPRM1	NM_001145285	1stExon	Island	3.69833
cg22719623	Pos	common	OPRM1	NM_001008503	1stExon	Island	3.69833
cg22719623	Pos	common	OPRM1	NM_001145284	1stExon	Island	3.69833
cg22719623	Pos	common	OPRM1	NM_001008504	1stExon	Island	3.69833
cg22719623	Pos	common	OPRM1	NM_000914	1stExon	Island	3.69833
cg22719623	Pos	common	OPRM1	NM_001145281	Body	Island	3.69833
cg22719623	Pos	common	OPRM1	NM_001145279	Body	Island	3.69833
cg22719623	Pos	common	OPRM1	NM_001145280	5'UTR	Island	3.69833
cg20692569	Pos	common	FZD9	NM_003508	1stExon	Island	6.16226
cg00548268	Pos	common	NPTX2	NM_002523	TSS1500	Island	1.06252
cg06144905	Pos	common	PIPOX	NM_016518	TSS200	nan	15.0379
cg00059225	Pos	common	GLRA1	NM_000171	1stExon	Island	9.83178
cg00059225	Pos	common	GLRA1	NM_001146040	1stExon	Island	9.83178
cg00059225	Pos	common	GLRA1	NM_000171	5'UTR	Island	9.83178
cg00059225	Pos	common	GLRA1	NM_001146040	5'UTR	Island	9.83178
cg02681442	Pos	common	FOXG1	NM_005249	TSS1500	N_Shore	7.45889
cg27320127	Pos	common	KCNK12	NM_022055	TSS1500	Island	4.70973
cg19945840	Pos	common	SDF4	NM_016547	TSS1500	Island	7.99001
cg19945840	Pos	common	SDF4	NM_016176	TSS1500	Island	7.99001
cg19945840	Pos	common	B3GALT6	NM_080605	1stExon	Island	7.99001
cg25942450	Pos	common	TLX3	NM_021025	TSS200	Island	3.82963
cg03664992	Pos	common	BMP8A	NM_181809	1stExon	Island	8.04512
cg03664992	Pos	common	BMP8A	NM_181809	5'UTR	Island	8.04512
cg18236477	Pos	common	ATP8A2	NM_016529	Body	Island	1.38154
cg19560758	Pos	common	ERRFI1	NM_018948	TSS1500	Island	4.33944
cg15747595	Pos	common	TSPYL5	NM_033512	1stExon	Island	-0.448581
cg10947146	Pos	common	XKR6	NM_173683	1stExon	Island	3.82791
cg12078929	Pos	common	SERHL	NR_027786	Body	Island	6.40991
cg00107187	Pos	common	TMEM179	NM_207379	1stExon	Island	0.373057
cg17965019	Pos	common	HIST1H3J	NM_003535	1stExon	Island	2.34019
cg08209133	Pos	common	SLC10A4	NM_152679	1stExon	Island	4.4863
cg19996355	Pos	common	PBX4	NM_025245	1stExon	Island	-0.146101
cg09212468	Pos	common	CCDC135	NM_032269	TSS200	nan	6.36746
cg17758721	Pos	common	SNRPB	NM_198216	Body	Island	3.479
cg17758721	Pos	common	SNRPB	NM_003091	Body	Island	3.479
cg06646021	Pos	common	RAB4A	NM_004578	TSS1500	N_Shore	1.24658
cg03679581	Pos	common	RLN2	NM_134441	1stExon	S_Shore	6.01039
cg03679581	Pos	common	RLN2	NM_005059	1stExon	S_Shore	6.01039
cg17497271	Pos	common	GPR176	NM_007223	5'UTR	Island	4.05751
cg17497271	Pos	common	GPR176	NM_007223	1stExon	Island	4.05751
cg14319409	Pos	common	GLRA1	NM_000171	TSS200	Island	-0.421494
cg14319409	Pos	common	GLRA1	NM_001146040	TSS200	Island	-0.421494
cg06291867	Pos	common	HTR7	NM_019860	1stExon	Island	6.37779
cg06291867	Pos	common	HTR7	NM_019859	1stExon	Island	6.37779
cg06291867	Pos	common	HTR7	NM_000872	1stExon	Island	6.37779
cg00055233	Pos	common	RLN1	NM_006911	1stExon	Island	8.27642
cg27665659	Pos	common	AP1S1	NM_001283	TSS200	Island	1.68987
cg15201635	Pos	common	SMPD3	NM_018667	TSS1500	Island	4.24863
cg09970593	Pos	common	OPRD1	NM_000911	Body	S_Shore	0.691575
cg07850604	Pos	common	INSM2	NM_032594	5'UTR	Island	1.86713
cg07850604	Pos	common	INSM2	NM_032594	1stExon	Island	1.86713
cg02732509	Pos	common	CTDSP2	NM_005730	TSS1500	S_Shore	0.0995618
cg06971096	Pos	common	PTPRN	NM_002846	Body	N_Shore	4.39165
cg13460409	Pos	common	DSCR6	NM_018962	Body	S_Shore	6.51417
cg19096475	Pos	common	ASAM	NM_024769	TSS1500	Island	-4.4793
cg18180155	Pos	common	SMC1B	NM_148674	1stExon	Island	2.8809
cg18180155	Pos	common	RIBC2	NM_015653	TSS200	Island	2.8809
cg18180155	Pos	common	SMC1B	NM_148674	5'UTR	Island	2.8809
cg22161476	Pos	common	FSTL5	NM_001128427	1stExon	nan	3.32048
cg22161476	Pos	common	FSTL5	NM_001128428	1stExon	nan	3.32048
cg22161476	Pos	common	FSTL5	NM_020116	1stExon	nan	3.32048
cg22161476	Pos	common	FSTL5	NM_001128427	5'UTR	nan	3.32048
cg22161476	Pos	common	FSTL5	NM_001128428	5'UTR	nan	3.32048
cg22161476	Pos	common	FSTL5	NM_020116	5'UTR	nan	3.32048
cg23428445	Pos	common	GPR37	NM_005302	1stExon	Island	0.711133
cg23428445	Pos	common	GPR37	NM_005302	5'UTR	Island	0.711133
cg25268718	Pos	common	PSME1	NM_006263	TSS1500	N_Shore	-2.75832
cg25268718	Pos	common	PSME1	NM_176783	TSS1500	N_Shore	-2.75832
cg25809905	Neg	common	ITGA2B	NM_000419	TSS1500	nan	0.187696
cg09816471	Pos	common	SNN	NM_003498	TSS1500	Island	8.60352
cg07922606	Pos	common	HIST1H3E	NM_003532	1stExon	Island	9.36486
cg06121469	Pos	common	SPG11	NM_025137	TSS1500	S_Shore	5.68593
cg06121469	Pos	common	SPG11	NM_001160227	TSS1500	S_Shore	5.68593
cg12448933	Pos	common	RAB37	NM_175738	5'UTR	Island	-1.41802
cg12448933	Pos	common	RAB37	NM_175738	1stExon	Island	-1.41802
cg23854009	Pos	common	ZNF530	NM_020880	TSS200	N_Shore	8.36793
cg23941599	Pos	common	FEM1C	NM_020177	TSS1500	S_Shore	1.04091
cg06993413	Pos	common	DPP8	NM_017743	TSS200	S_Shore	1.0901
cg06993413	Pos	common	DPP8	NM_197961	TSS200	S_Shore	1.0901
cg06993413	Pos	common	DPP8	NM_130434	TSS200	S_Shore	1.0901
cg06993413	Pos	common	DPP8	NM_197960	TSS1500	S_Shore	1.0901
cg18008766	Pos	common	SFRS7	NM_001031684	TSS1500	S_Shore	5.04348
cg27120999	Pos	common	HSPA2	NM_021979	1stExon	Island	4.95758
cg08694544	Pos	common	RTBDN	NM_031429	1stExon	S_Shore	2.04283
cg08694544	Pos	common	RTBDN	NM_031429	5'UTR	S_Shore	2.04283
cg25536676	Neg	common	DHCR24	NM_014762	TSS1500	Island	-8.06959
cg08578023	Neg	common	CTSS	NM_004079	5'UTR	nan	-0.39456
cg08578023	Neg	common	CTSS	NM_004079	1stExon	nan	-0.39456
cg06580318	Pos	common	SPC25	NM_020675	TSS200	S_Shore	1.46506
cg18190433	Pos	common	nan	nan	nan	nan	4.01059
cg25839227	Neg	common	ABI3	NM_001135186	Body	nan	-2.65772
cg25839227	Neg	common	ABI3	NM_016428	Body	nan	-2.65772
cg14795968	Pos	common	ACADL	NM_001608	Body	Island	-4.57353
cg25538571	Neg	common	nan	nan	nan	nan	3.3823
cg00911351	Pos	common	PCDHGA4	NM_018917	Body	Island	7.37024
cg00911351	Pos	common	PCDHGA6	NM_018919	Body	Island	7.37024
cg00911351	Pos	common	PCDHGA1	NM_018912	Body	Island	7.37024
cg00911351	Pos	common	PCDHGA5	NM_018918	Body	Island	7.37024
cg00911351	Pos	common	PCDHGB1	NM_018922	Body	Island	7.37024
cg00911351	Pos	common	PCDHGA3	NM_018916	Body	Island	7.37024
cg00911351	Pos	common	PCDHGA2	NM_018915	Body	Island	7.37024
cg00911351	Pos	common	PCDHGA7	NM_018920	Body	Island	7.37024
cg00911351	Pos	common	PCDHGB2	NM_018923	Body	Island	7.37024
cg00911351	Pos	common	PCDHGB3	NM_018924	Body	Island	7.37024
cg00911351	Pos	common	PCDHGB4	NM_003736	TSS200	Island	7.37024
cg00911351	Pos	common	PCDHGB4	NM_032098	TSS200	Island	7.37024
cg01430430	Neg	common	SRRM3	NM_001110199	Body	S_Shore	4.27655
cg22088594	Pos	common	FAM48A	NM_017569	TSS1500	S_Shore	0.881531
cg22088594	Pos	common	FAM48A	NM_001014286	TSS1500	S_Shore	0.881531
cg19664945	Pos	common	LOC100302652	NM_001164165	TSS200	S_Shore	-7.36523
cg19664945	Pos	common	GPR75	NM_006794	TSS1500	S_Shore	-7.36523
cg15731815	Pos	common	RNF207	NM_207396	Body	Island	5.50705
cg11536940	Neg	common	PGCP	NM_016134	5'UTR	S_Shore	4.77684
cg12447832	Pos	common	TTC15	NM_016030	TSS200	N_Shore	7.07623
cg14918082	Neg	common	KCNAB3	NM_004732	TSS1500	N_Shore	11.305
cg12800028	Pos	common	GPR6	NM_005284	TSS200	Island	8.3482
cg14594876	Pos	common	SNTA1	NM_003098	TSS1500	Island	1.33849
cg13494498	Pos	common	TUBB3	NM_006086	Body	Island	0.28564
cg24715735	Neg	common	HPN	NM_182983	TSS200	N_Shore	-3.02483
cg24715735	Neg	common	HPN	NM_002151	TSS200	N_Shore	-3.02483
cg09381003	Pos	common	SHKBP1	NM_138392	TSS1500	N_Shore	3.50706
cg09381003	Pos	common	SPTBN4	NM_020971	3'UTR	N_Shore	3.50706
cg19462352	Pos	common	PROCA1	NM_152465	1stExon	Island	-2.04324
cg16319578	Pos	common	HSPA2	NM_021979	1stExon	Island	-3.73816
cg16319578	Pos	common	HSPA2	NM_021979	5'UTR	Island	-3.73816
cg25426302	Pos	common	PPT2	NM_005155	TSS1500	N_Shore	-5.62872
cg25426302	Pos	common	PRRT1	NM_030651	TSS1500	N_Shore	-5.62872
cg25426302	Pos	common	PPT2	NM_138717	TSS1500	N_Shore	-5.62872
cg22815110	Pos	common	FOXD3	NM_012183	1stExon	Island	2.44059
cg09744051	Neg	common	A4GALT	NM_017436	5'UTR	N_Shore	-2.68733
cg16112050	Pos	common	ENOSF1	NM_202758	TSS1500	S_Shore	4.12556
cg16112050	Pos	common	ENOSF1	NM_001126123	TSS1500	S_Shore	4.12556
cg16112050	Pos	common	ENOSF1	NM_017512	TSS1500	S_Shore	4.12556
cg15840985	Pos	common	ZNF860	NM_001137674	5'UTR	S_Shore	-7.63927
cg15840985	Pos	common	OSBPL10	NM_017784	TSS1500	S_Shore	-7.63927
cg01888601	Pos	specific	AGBL2	NM_024783	1stExon	N_Shore	-4.09323
cg01644850	Pos	specific	ZNF551	NM_138347	TSS200	N_Shore	1.89791
cg01747665	Pos	specific	IGFALS	NM_004970	Body	S_Shore	6.84392
cg01747665	Pos	specific	IGFALS	NR_027389	Body	S_Shore	6.84392
cg01747665	Pos	specific	IGFALS	NM_001146006	Body	S_Shore	6.84392
cg01968178	Pos	specific	REEP1	NM_001164730	Body	Island	2.74647
cg01968178	Pos	specific	REEP1	NM_001164732	TSS1500	Island	2.74647
cg01968178	Pos	specific	REEP1	NM_001164731	TSS1500	Island	2.74647
cg01968178	Pos	specific	REEP1	NM_022912	TSS1500	Island	2.74647
cg00936626	Neg	specific	PIGZ	NM_025163	5'UTR	N_Shore	-5.60295
cg01324261	Pos	specific	SCRG1	NM_007281	1stExon	nan	-4.64273
cg01324261	Pos	specific	SCRG1	NM_007281	5'UTR	nan	-4.64273
cg06165395	Neg	specific	GRIK3	NM_000831	TSS1500	S_Shore	-1.26728
cg01545079	Pos	specific	CPNE6	NM_006032	5'UTR	nan	-5.00445
cg01283289	Pos	specific	ACSS3	NM_024560	1stExon	S_Shore	-0.55767
cg00411097	Pos	specific	TMEM184A	NM_001097620	1stExon	nan	-6.72974
cg00411097	Pos	specific	TMEM184A	NM_001097620	5'UTR	nan	-6.72974
cg05256043	Pos	specific	DCT	NM_001129889	TSS200	nan	-4.81261
cg05256043	Pos	specific	DCT	NM_001922	TSS200	nan	-4.81261
cg05564266	Pos	specific	C6orf204	NM_001042475	TSS1500	S_Shore	7.71464
cg05564266	Pos	specific	C6orf204	NM_206921	TSS1500	S_Shore	7.71464
cg05573563	Pos	specific	TRAPPC2	NM_001011658	5'UTR	N_Shore	0.729704
cg05573563	Pos	specific	TRAPPC2	NM_014563	5'UTR	N_Shore	0.729704
cg05573563	Pos	specific	TRAPPC2	NM_001128835	5'UTR	N_Shore	0.729704
cg05573563	Pos	specific	OFD1	NM_003611	TSS1500	N_Shore	0.729704
cg05973262	Neg	specific	NOTCH4	NM_004557	TSS200	nan	-6.50951
cg02647265	Pos	specific	CCDC92	NM_025140	5'UTR	N_Shore	-6.31035
cg02611419	Neg	specific	KCNK16	NM_001135105	3'UTR	S_Shore	-1.8819
cg02611419	Neg	specific	KCNK16	NM_001135107	3'UTR	S_Shore	-1.8819
cg02611419	Neg	specific	KCNK16	NM_032115	3'UTR	S_Shore	-1.8819
cg02611419	Neg	specific	KCNK17	NM_001135111	TSS1500	S_Shore	-1.8819
cg02611419	Neg	specific	KCNK17	NM_031460	TSS1500	S_Shore	-1.8819
cg02503850	Pos	specific	ADAMTS14	NM_080722	TSS200	Island	2.01273
cg02503850	Pos	specific	ADAMTS14	NM_139155	TSS200	Island	2.01273
cg02237119	Pos	specific	WBSCR27	NM_152559	Body	N_Shore	-5.16841
cg00342530	Pos	specific	GARNL3	NM_032293	1stExon	nan	-0.237328
cg00342530	Pos	specific	GARNL3	NM_032293	5'UTR	nan	-0.237328
cg05352668	Neg	specific	C1orf127	NM_001170754	Body	nan	-1.7688
cg05352668	Neg	specific	C1orf127	NM_173507	Body	nan	-1.7688
cg04992673	Pos	specific	HEPACAM2	NM_198151	1stExon	nan	4.73753
cg04992673	Pos	specific	HEPACAM2	NM_001039372	Body	nan	4.73753
cg04898797	Pos	specific	MAP4K2	NM_004579	Body	Island	4.59644
cg02717866	Pos	specific	C11orf66	NM_145017	5'UTR	nan	-1.46419
cg02717866	Pos	specific	C11orf66	NM_001170753	5'UTR	nan	-1.46419
cg03533858	Pos	specific	MORN1	NM_024848	TSS1500	S_Shore	-1.56184
cg03533858	Pos	specific	RER1	NM_007033	5'UTR	S_Shore	-1.56184
cg03616357	Pos	specific	MAP9	NM_001039580	5'UTR	Island	2.07276
cg03616357	Pos	specific	MAP9	NM_001039580	1stExon	Island	2.07276
cg03943081	Pos	specific	TCERG1L	NM_174937	TSS1500	Island	0.996811
cg03958426	Pos	specific	MAPKAPK2	NM_004759	TSS1500	N_Shore	1.08276
cg03958426	Pos	specific	MAPKAPK2	NM_032960	TSS1500	N_Shore	1.08276
cg04616566	Pos	specific	THSD4	NM_024817	Body	nan	2.64255
cg04743872	Neg	specific	PID1	NM_017933	5'UTR	N_Shore	-0.856327
cg04743872	Neg	specific	PID1	NM_001100818	Body	N_Shore	-0.856327
cg08132711	Pos	specific	FGFBP2	NM_031950	1stExon	nan	-6.30652
cg09499849	Neg	specific	ACVR1	NM_001105	5'UTR	nan	-2.73739
cg09499849	Neg	specific	ACVR1	NM_001111067	5'UTR	nan	-2.73739
cg10052190	Pos	specific	C16orf52	NM_001164579	1stExon	Island	2.57957
cg10189695	Pos	specific	GPR78	NM_080819	1stExon	Island	6.45137
cg10189695	Pos	specific	GPR78	NM_080819	5'UTR	Island	6.45137
cg10213812	Pos	specific	FOXN1	NM_003593	TSS1500	nan	3.41758
cg10235741	Neg	specific	DNASE1L3	NM_004944	5'UTR	nan	-7.0369
cg10235741	Neg	specific	DNASE1L3	NM_004944	1stExon	nan	-7.0369
cg10990993	Pos	specific	EPM2AIP1	NM_014805	1stExon	N_Shore	-2.21181
cg10990993	Pos	specific	MLH1	NM_000249	TSS1500	N_Shore	-2.21181
cg11300809	Pos	specific	SGPP2	NM_152386	TSS1500	N_Shore	-10.9092
cg11656547	Neg	specific	MAMDC2	NM_153267	1stExon	N_Shore	-5.2624
cg11656547	Neg	specific	MAMDC2	NM_153267	5'UTR	N_Shore	-5.2624
cg11724759	Pos	specific	RPE65	NM_000329	TSS1500	nan	-3.28624
cg12202913	Pos	specific	C19orf43	NM_024038	TSS1500	N_Shore	0.325116
cg08418332	Pos	specific	CCL19	NM_006274	Body	nan	4.48417
cg08390209	Pos	specific	CDKN2BAS	NR_003529	Body	N_Shore	7.5248
cg08390209	Pos	specific	CDKN2B	NM_078487	3'UTR	N_Shore	7.5248
cg08390209	Pos	specific	CDKN2B	NM_004936	3'UTR	N_Shore	7.5248
cg08317263	Neg	specific	CCDC69	NM_015621	Body	N_Shore	-3.20226
cg08261841	Pos	specific	TMEM139	NM_153345	5'UTR	N_Shelf	-10.1366
cg08261841	Pos	specific	TMEM139	NM_153345	1stExon	N_Shelf	-10.1366
cg06766367	Pos	specific	CBFB	NM_001755	TSS1500	Island	4.38735
cg06766367	Pos	specific	CBFB	NM_022845	TSS1500	Island	4.38735
cg06778853	Pos	specific	PHF13	NM_153812	TSS1500	N_Shore	0.737281
cg09354331	Pos	specific	ZMIZ1	NM_020338	5'UTR	nan	1.52881
cg06983551	Pos	specific	BUB1	NM_004336	1stExon	Island	-3.85471
cg06983551	Pos	specific	BUB1	NM_004336	5'UTR	Island	-3.85471
cg09272256	Pos	specific	AKR1C4	NM_001818	1stExon	nan	-8.40398
cg23746359	Pos	specific	FAM19A3	NM_001004440	TSS1500	Island	-2.92159
cg23746359	Pos	specific	FAM19A3	NM_182759	TSS1500	Island	-2.92159
cg25268451	Neg	specific	GNASAS	NR_002785	Body	N_Shore	-4.26005
cg25268451	Neg	specific	GNAS	NM_016592	TSS1500	N_Shore	-4.26005
cg25288155	Neg	specific	PLEKHB1	NM_001130033	5'UTR	nan	2.03094
cg25288155	Neg	specific	PLEKHB1	NM_021200	5'UTR	nan	2.03094
cg25288155	Neg	specific	PLEKHB1	NM_021200	1stExon	nan	2.03094
cg25288155	Neg	specific	PLEKHB1	NM_001130033	1stExon	nan	2.03094
cg25288155	Neg	specific	PLEKHB1	NM_001130035	TSS1500	nan	2.03094
cg25288155	Neg	specific	PLEKHB1	NM_001130034	TSS1500	nan	2.03094
cg25677709	Pos	specific	NDST1	NM_001543	5'UTR	nan	4.49901
cg25919221	Pos	specific	CA6	NM_001215	Body	nan	1.21673
cg25993152	Pos	specific	XAGE5	NM_130775	TSS1500	nan	2.85934
cg26163537	Neg	specific	GRB10	NM_001001555	TSS1500	Island	-2.662
cg26195577	Pos	specific	C20orf3	NM_020531	TSS1500	S_Shore	5.41158
cg18431127	Neg	specific	EPB42	NM_000119	TSS1500	nan	-5.3295
cg18431127	Neg	specific	EPB42	NM_001114134	TSS1500	nan	-5.3295
cg08766149	Pos	specific	GZMB	NM_004131	Body	nan	6.77642
cg09204187	Pos	specific	SMPD4	NM_017751	TSS1500	S_Shore	-3.76925
cg09204187	Pos	specific	SMPD4	NM_001171084	TSS1500	S_Shore	-3.76925
cg09204187	Pos	specific	SMPD4	NR_033230	TSS1500	S_Shore	-3.76925
cg09204187	Pos	specific	SMPD4	NM_001171083	TSS1500	S_Shore	-3.76925
cg09204187	Pos	specific	SMPD4	NR_033231	TSS1500	S_Shore	-3.76925
cg09204187	Pos	specific	SMPD4	NM_017951	TSS1500	S_Shore	-3.76925
cg09204187	Pos	specific	SMPD4	NR_033232	TSS1500	S_Shore	-3.76925
cg09204187	Pos	specific	FAM128B	NM_025029	Body	S_Shore	-3.76925
cg07195577	Pos	specific	TLCD1	NM_001160407	Body	N_Shore	3.74316
cg07195577	Pos	specific	TLCD1	NM_138463	Body	N_Shore	3.74316
cg16352283	Pos	specific	FAM46B	NM_052943	1stExon	Island	5.0873
cg16639185	Pos	specific	LGTN	NM_006893	TSS1500	S_Shore	-1.46703
cg17200465	Pos	specific	ENTPD3	NM_001248	TSS200	N_Shore	-3.63418
cg17229388	Pos	specific	C13orf16	NM_152324	5'UTR	nan	8.97603
cg17321617	Pos	specific	BATF2	NM_138456	5'UTR	nan	-7.66908
cg17321617	Pos	specific	BATF2	NM_138456	1stExon	nan	-7.66908
cg17347253	Pos	specific	MESTIT1	NR_004382	Body	N_Shore	7.55032
cg17347253	Pos	specific	MEST	NM_177524	5'UTR	N_Shore	7.55032
cg17347253	Pos	specific	MEST	NM_177525	TSS1500	N_Shore	7.55032
cg17558126	Pos	specific	RASSF5	NM_182664	TSS1500	Island	2.28293
cg17558126	Pos	specific	RASSF5	NM_182663	TSS1500	Island	2.28293
cg18118795	Pos	specific	RBBP4	NM_001135255	Body	S_Shore	-9.4153
cg18118795	Pos	specific	RBBP4	NM_001135256	Body	S_Shore	-9.4153
cg18118795	Pos	specific	RBBP4	NM_005610	Body	S_Shore	-9.4153
cg18149919	Pos	specific	PUF60	NM_078480	TSS1500	Island	1.66393
cg18149919	Pos	specific	PUF60	NM_014281	TSS1500	Island	1.66393
cg18149919	Pos	specific	PUF60	NM_001136033	TSS1500	Island	1.66393
cg15016628	Pos	specific	BRS3	NM_001727	1stExon	nan	11.1221
cg15016628	Pos	specific	BRS3	NM_001727	5'UTR	nan	11.1221
cg14944362	Pos	specific	PDYN	NM_024411	TSS1500	nan	-7.25945
cg14845091	Pos	specific	ADPRHL1	NM_138430	TSS200	nan	5.58866
cg14727512	Pos	specific	TSSK2	NM_053006	1stExon	N_Shore	-0.677174
cg14727512	Pos	specific	DGCR14	NM_022719	3'UTR	N_Shore	-0.677174
cg12763546	Pos	specific	ZNF232	NM_014519	TSS1500	Island	-1.70421
cg16465939	Neg	specific	KCNQ1	NM_000218	Body	N_Shore	-1.44978
cg16465939	Neg	specific	KCNQ1	NM_181798	Body	N_Shore	-1.44978
cg15778232	Pos	specific	PHB2	NM_001144831	TSS1500	S_Shore	7.7388
cg15778232	Pos	specific	PHB2	NM_007273	TSS1500	S_Shore	7.7388
cg15778232	Pos	specific	EMG1	NM_006331	Body	S_Shore	7.7388
cg07271264	Pos	specific	MYOD1	NM_002478	TSS200	Island	2.97899
cg15742700	Neg	specific	BLK	NM_001715	TSS1500	nan	-2.7858
cg07546360	Pos	specific	LOC400931	NR_027033	Body	Island	-6.42351
cg07888234	Pos	specific	TNFRSF11A	NM_003839	TSS1500	Island	4.54768
cg07914866	Neg	specific	IRAK3	NM_001142523	Body	S_Shore	-1.75172
cg07914866	Neg	specific	IRAK3	NM_007199	Body	S_Shore	-1.75172
cg07950803	Pos	specific	CD1A	NM_001763	1stExon	nan	8.1666
cg07950803	Pos	specific	CD1A	NM_001763	5'UTR	nan	8.1666
cg07958192	Pos	specific	TIGD2	NM_145715	1stExon	S_Shore	0.732538
cg07958192	Pos	specific	TIGD2	NM_145715	5'UTR	S_Shore	0.732538
cg08176694	Neg	specific	PITPNM2	NM_020845	5'UTR	nan	-3.2334
cg08185661	Pos	specific	SYT9	NM_175733	1stExon	Island	3.78889
cg07873488	Pos	specific	MUC17	NM_001040105	TSS1500	nan	0.44062
cg18356799	Pos	specific	DSC1	NM_024421	1stExon	nan	-7.41943
cg18356799	Pos	specific	DSC1	NM_004948	1stExon	nan	-7.41943
cg18356799	Pos	specific	DSC1	NM_004948	5'UTR	nan	-7.41943
cg18356799	Pos	specific	DSC1	NM_024421	5'UTR	nan	-7.41943
cg12555334	Pos	specific	CCT6A	NM_001009186	Body	S_Shore	5.44312
cg12555334	Pos	specific	CCT6A	NM_001762	Body	S_Shore	5.44312
cg12555334	Pos	specific	PSPH	NM_004577	TSS1500	S_Shore	5.44312
cg12731488	Pos	specific	SYTL5	NM_001163335	Body	nan	0.677827
cg12731488	Pos	specific	SYTL5	NM_138780	Body	nan	0.677827
cg12731488	Pos	specific	SYTL5	NM_001163334	1stExon	nan	0.677827
cg15339605	Pos	specific	TFEC	NM_012252	1stExon	nan	6.09907
cg15339605	Pos	specific	TFEC	NM_001018058	1stExon	nan	6.09907
cg15339605	Pos	specific	TFEC	NM_012252	5'UTR	nan	6.09907
cg15339605	Pos	specific	TFEC	NM_001018058	5'UTR	nan	6.09907
cg25242557	Pos	specific	PAX6	NM_000280	TSS1500	Island	3.35324
cg25242557	Pos	specific	PAX6	NM_001604	TSS1500	Island	3.35324
cg25242557	Pos	specific	PAX6	NM_001127612	5'UTR	Island	3.35324
cg25071429	Pos	specific	TEX13B	NM_031273	Body	nan	2.59891
cg25057743	Pos	specific	PTH2R	NM_005048	TSS200	Island	5.41749
cg22081096	Neg	specific	ABCA6	NM_080284	1stExon	nan	-3.1147
cg22081096	Neg	specific	ABCA6	NM_080284	5'UTR	nan	-3.1147
cg22134325	Pos	specific	NPAS4	NM_178864	1stExon	Island	8.08038
cg22262140	Pos	specific	CCDC116	NM_152612	TSS200	S_Shelf	-8.26876
cg22264436	Pos	specific	SOST	NM_025237	TSS1500	S_Shelf	-6.20182
cg23433607	Pos	specific	CHGB	NM_001819	Body	Island	3.02597
cg20884362	Pos	specific	C21orf67	NR_027129	Body	N_Shore	-4.19358
cg20884362	Pos	specific	C21orf67	NR_027128	Body	N_Shore	-4.19358
cg20884362	Pos	specific	C21orf70	NM_058190	TSS1500	N_Shore	-4.19358
cg20807545	Pos	specific	ADAMTS18	NM_199355	TSS1500	S_Shore	-0.407277
cg20793071	Pos	specific	C1orf83	NM_153035	Body	S_Shore	-9.7143
cg20793071	Pos	specific	TMEM59	NM_004872	TSS1500	S_Shore	-9.7143
cg20676542	Pos	specific	TRIM25	NM_005082	TSS200	Island	-2.86609
cg18464137	Neg	specific	SEMA3E	NM_012431	TSS200	nan	-6.85264
cg18501026	Pos	specific	DOCK3	NM_004947	TSS1500	Island	1.58657
cg18705301	Pos	specific	NDUFAF1	NM_016013	TSS1500	S_Shore	6.17879
cg18878432	Pos	specific	LOC404266	NR_033204	Body	N_Shore	10.4824
cg18878432	Pos	specific	LOC404266	NR_033201	Body	N_Shore	10.4824
cg18878432	Pos	specific	HOXB6	NM_018952	TSS1500	N_Shore	10.4824
cg19008097	Neg	specific	CD14	NM_000591	1stExon	S_Shore	-4.68198
cg19008097	Neg	specific	CD14	NM_000591	5'UTR	S_Shore	-4.68198
cg19008097	Neg	specific	CD14	NM_001040021	5'UTR	S_Shore	-4.68198
cg22131172	Neg	specific	C13orf29	NR_027701	TSS1500	nan	-8.48492
cg21745164	Neg	specific	CHP2	NM_022097	TSS1500	N_Shore	-3.72808
cg24607398	Pos	specific	EPM2AIP1	NM_014805	1stExon	N_Shore	-8.84233
cg24607398	Pos	specific	MLH1	NM_000249	TSS1500	N_Shore	-8.84233
cg21615663	Pos	specific	IQCK	NM_153208	5'UTR	N_Shore	7.33962
cg21615663	Pos	specific	C16orf88	NM_001012991	5'UTR	N_Shore	7.33962
cg06263495	Pos	specific	ASCL2	NM_005170	1stExon	Island	5.81795
cg06263495	Pos	specific	ASCL2	NM_005170	5'UTR	Island	5.81795
cg06636463	Pos	specific	DDX1	NM_004939	TSS200	N_Shore	2.76433
cg20953047	Pos	specific	PIGR	NM_002644	TSS1500	nan	4.04287
cg21274025	Pos	specific	PLA2G3	NM_015715	1stExon	nan	0.179235
cg21279601	Neg	specific	DRD5	NM_000798	TSS1500	N_Shore	-5.59055
cg21459867	Pos	specific	IDUA	NM_000203	Body	Island	-1.99436
cg21459867	Pos	specific	SLC26A1	NM_134425	Body	Island	-1.99436
cg21459867	Pos	specific	SLC26A1	NM_213613	3'UTR	Island	-1.99436
cg21459867	Pos	specific	SLC26A1	NM_022042	3'UTR	Island	-1.99436
cg21565972	Pos	specific	CCDC57	NM_198082	Body	nan	3.33948
cg19108718	Pos	specific	RFESD	NM_001131066	TSS200	Island	-0.458438
cg19108718	Pos	specific	RFESD	NM_173362	TSS1500	Island	-0.458438
cg19108718	Pos	specific	RFESD	NM_001131065	TSS1500	Island	-0.458438
cg19168338	Neg	specific	CORO7	NM_024535	Body	N_Shore	-0.109036
cg23563234	Pos	specific	PCDHGA4	NM_018917	Body	Island	3.30163
cg23563234	Pos	specific	PCDHGA9	NM_018921	Body	Island	3.30163
cg23563234	Pos	specific	PCDHGA1	NM_018912	Body	Island	3.30163
cg23563234	Pos	specific	PCDHGB1	NM_018922	Body	Island	3.30163
cg23563234	Pos	specific	PCDHGB6	NM_018926	Body	Island	3.30163
cg23563234	Pos	specific	PCDHGB3	NM_018924	Body	Island	3.30163
cg23563234	Pos	specific	PCDHGA6	NM_018919	Body	Island	3.30163
cg23563234	Pos	specific	PCDHGA8	NM_032088	Body	Island	3.30163
cg23563234	Pos	specific	PCDHGA10	NM_018913	Body	Island	3.30163
cg23563234	Pos	specific	PCDHGA5	NM_018918	Body	Island	3.30163
cg23563234	Pos	specific	PCDHGB4	NM_003736	Body	Island	3.30163
cg23563234	Pos	specific	PCDHGA3	NM_018916	Body	Island	3.30163
cg23563234	Pos	specific	PCDHGA2	NM_018915	Body	Island	3.30163
cg23563234	Pos	specific	PCDHGB2	NM_018923	Body	Island	3.30163
cg23563234	Pos	specific	PCDHGA7	NM_018920	Body	Island	3.30163
cg23563234	Pos	specific	PCDHGB5	NM_018925	Body	Island	3.30163
cg23563234	Pos	specific	PCDHGB7	NM_018927	1stExon	Island	3.30163
cg23563234	Pos	specific	PCDHGB7	NM_032101	1stExon	Island	3.30163
cg23563234	Pos	specific	PCDHGB7	NM_032101	5'UTR	Island	3.30163
cg23563234	Pos	specific	PCDHGB7	NM_018927	5'UTR	Island	3.30163
cg19317715	Neg	specific	AOC2	NM_001158	TSS200	nan	-4.96498
cg19317715	Neg	specific	AOC2	NM_009590	TSS200	nan	-4.96498
cg27470554	Neg	specific	FCGR2A	NM_001136219	5'UTR	nan	-2.52653
cg27470554	Neg	specific	FCGR2A	NM_021642	5'UTR	nan	-2.52653
cg27470554	Neg	specific	FCGR2A	NM_001136219	1stExon	nan	-2.52653
cg27470554	Neg	specific	FCGR2A	NM_021642	1stExon	nan	-2.52653
cg27637521	Neg	specific	SOCS3	NM_003955	5'UTR	Island	-9.18026
cg26580095	Pos	specific	BTBD8	NM_183242	TSS1500	N_Shore	-0.932294
cg26514492	Neg	specific	GPR132	NM_013345	TSS200	nan	-6.1813
cg26239233	Neg	specific	CIITA	NM_000246	TSS1500	N_Shore	-6.89806
cg26233253	Pos	specific	SLC35E4	NM_001001479	1stExon	S_Shore	-7.89171
cg24042452	Pos	specific	CCT3	NM_001008800	Body	N_Shelf	1.7497
cg24042452	Pos	specific	CCT3	NM_001008883	Body	N_Shelf	1.7497
cg24042452	Pos	specific	CCT3	NM_005998	Body	N_Shelf	1.7497
cg24042452	Pos	specific	C1orf182	NM_144627	TSS1500	N_Shelf	1.7497
cg24046474	Pos	specific	RPL12	NM_000976	Body	N_Shore	6.13883
cg24046474	Pos	specific	LRSAM1	NM_138361	TSS1500	N_Shore	6.13883
cg24046474	Pos	specific	LRSAM1	NM_001005373	TSS1500	N_Shore	6.13883
cg24459209	Pos	specific	PRG3	NM_006093	5'UTR	nan	5.12682
cg27345534	Pos	specific	PRB1	NM_005039	TSS1500	nan	8.22935
cg27345534	Pos	specific	PRB1	NM_199353	TSS1500	nan	8.22935
cg27345534	Pos	specific	PRB1	NM_199354	TSS1500	nan	8.22935
cg27319898	Pos	specific	ZNF804B	NM_181646	1stExon	Island	4.46761
cg27319898	Pos	specific	ZNF804B	NM_181646	5'UTR	Island	4.46761
cg20492912	Pos	specific	UBE4A	NM_004788	TSS1500	N_Shore	2.42799
cg19831369	Pos	specific	HPS4	NM_022081	TSS1500	S_Shore	-8.42309
cg19831369	Pos	specific	SRRD	NM_001013694	Body	S_Shore	-8.42309
cg20131596	Neg	specific	PAM	NM_138821	TSS1500	N_Shore	-2.91725
cg20131596	Neg	specific	PAM	NM_000919	TSS1500	N_Shore	-2.91725
cg20131596	Neg	specific	PAM	NM_138766	TSS1500	N_Shore	-2.91725
cg20131596	Neg	specific	PAM	NM_138822	TSS1500	N_Shore	-2.91725
cg20176648	Pos	specific	AQP1	NM_198098	TSS1500	nan	-8.32951
cg20312228	Neg	specific	CCDC37	NM_182628	TSS200	Island	-2.83176
cg20425130	Neg	specific	KLHL6	NM_130446	1stExon	nan	-4.44697
cg19537511	Neg	specific	ARHGEF15	NM_173728	5'UTR	nan	-1.30016
cg27256309	Pos	specific	MAMSTR	NM_182574	TSS1500	N_Shelf	-1.15096
cg27256309	Pos	specific	MAMSTR	NM_001130915	Body	N_Shelf	-1.15096
cg18432105	Pos	specific	MYH2	NM_017534	TSS1500	nan	6.92095
cg18432105	Pos	specific	MYH2	NM_001100112	TSS1500	nan	6.92095
cg23719367	Pos	specific	LONRF1	NM_152271	Body	nan	-5.35414
cg23829949	Neg	specific	ZNF238	NM_205768	1stExon	S_Shore	-6.1272
cg23829949	Neg	specific	ZNF238	NM_205768	5'UTR	S_Shore	-6.1272
cg26976437	Pos	specific	LY6K	NM_001160355	1stExon	Island	-3.16385
cg26976437	Pos	specific	LY6K	NM_001160354	1stExon	Island	-3.16385
cg26976437	Pos	specific	LY6K	NM_017527	1stExon	Island	-3.16385
cg26976437	Pos	specific	LY6K	NM_001160354	5'UTR	Island	-3.16385
cg26976437	Pos	specific	LY6K	NM_017527	5'UTR	Island	-3.16385
cg26976437	Pos	specific	LY6K	NM_001160355	5'UTR	Island	-3.16385
cg27067621	Pos	specific	NOX1	NM_013955	TSS1500	nan	-5.25432
cg27067621	Pos	specific	NOX1	NM_007052	TSS1500	nan	-5.25432
cg27188703	Neg	specific	FAIM2	NM_012306	1stExon	Island	-4.49391
cg27188703	Neg	specific	FAIM2	NM_012306	5'UTR	Island	-4.49391
cg13125510	Neg	specific	nan	nan	nan	nan	0.738179
cg13022129	Pos	specific	PHYHD1	NM_001100876	1stExon	nan	9.4448
cg13022129	Pos	specific	PHYHD1	NM_174933	1stExon	nan	9.4448
cg13022129	Pos	specific	PHYHD1	NM_001100876	5'UTR	nan	9.4448
cg13022129	Pos	specific	PHYHD1	NM_174933	5'UTR	nan	9.4448
cg13022129	Pos	specific	PHYHD1	NM_001100877	TSS1500	nan	9.4448
cg13133883	Pos	specific	RGR	NM_001012722	TSS200	nan	-4.71065
cg13133883	Pos	specific	RGR	NM_002921	TSS200	nan	-4.71065
cg13133883	Pos	specific	RGR	NM_001012720	TSS200	nan	-4.71065
cg13315147	Pos	specific	CYP2E1	NM_000773	Body	Island	4.61759
cg13547237	Pos	specific	C11orf68	NM_031450	TSS1500	S_Shore	-2.92146
cg13547237	Pos	specific	C11orf68	NM_001135635	TSS1500	S_Shore	-2.92146
cg13547237	Pos	specific	DRAP1	NM_006442	Body	S_Shore	-2.92146
cg12584718	Pos	specific	MEPCE	NM_019606	1stExon	S_Shore	2.16035
cg13739417	Pos	specific	CXCR2	NM_001557	TSS200	nan	-7.55548
cg13739417	Pos	specific	CXCR2	NM_001168298	5'UTR	nan	-7.55548
cg13878010	Pos	specific	ADCY5	NM_183357	1stExon	Island	3.28111
cg13883681	Pos	specific	GOT2	NM_002080	TSS1500	S_Shore	1.58894
cg14031452	Neg	specific	NEDD1	NM_001135175	Body	S_Shore	-0.566867
cg14031452	Neg	specific	NEDD1	NM_001135176	5'UTR	S_Shore	-0.566867
cg14031452	Neg	specific	NEDD1	NM_001135177	5'UTR	S_Shore	-0.566867
cg14031452	Neg	specific	NEDD1	NM_152905	5'UTR	S_Shore	-0.566867
cg14035045	Pos	specific	HEMK1	NM_016173	TSS1500	N_Shore	-6.70237
cg14035045	Pos	specific	C3orf18	NM_016210	TSS1500	N_Shore	-6.70237
cg14182690	Pos	specific	RUNX3	NM_001031680	Body	nan	7.75233
cg14521746	Pos	specific	PAK1	NM_001128620	TSS1500	Island	3.29985
cg14521746	Pos	specific	PAK1	NM_002576	TSS1500	Island	3.29985
cg13821008	Pos	specific	WIPF1	NM_003387	5'UTR	nan	3.06196
cg13821008	Pos	specific	WIPF1	NM_001077269	5'UTR	nan	3.06196

## Sheet: Colon
Composite Element REF	Pos/Neg	Common/Specific	UCSC_RefGene_Name	UCSC_RefGene_Accession	UCSC_RefGene_Group	Relation_to_UCSC_CpG_Island	Coefficient
cg22736354	Pos	common	NHLRC1	NM_198586	1stExon	Island	1.71642
cg10523019	Pos	common	RHBDD1	NM_001167608	TSS1500	Island	2.71165
cg10523019	Pos	common	RHBDD1	NM_032276	TSS1500	Island	2.71165
cg04528819	Pos	common	KLF14	NM_138693	1stExon	Island	8.06092
cg25942450	Pos	common	TLX3	NM_021025	TSS200	Island	2.56952
cg12422450	Pos	common	CHGA	NM_001275	Body	Island	10.1617
cg17965019	Pos	common	HIST1H3J	NM_003535	1stExon	Island	3.08123
cg23124451	Neg	specific	CBX7	NM_175709	Body	Island	-3.21772
cg14319409	Pos	common	GLRA1	NM_000171	TSS200	Island	8.36608
cg14319409	Pos	common	GLRA1	NM_001146040	TSS200	Island	8.36608
cg09970593	Pos	common	OPRD1	NM_000911	Body	S_Shore	-1.6477
cg23762517	Neg	specific	HIVEP3	NM_001127714	1stExon	S_Shore	-6.14382
cg23762517	Neg	specific	HIVEP3	NM_024503	1stExon	S_Shore	-6.14382
cg23762517	Neg	specific	HIVEP3	NM_024503	5'UTR	S_Shore	-6.14382
cg23762517	Neg	specific	HIVEP3	NM_001127714	5'UTR	S_Shore	-6.14382
cg02789485	Neg	specific	GLIPR1L2	NM_152436	TSS1500	N_Shore	-9.45186
cg14419187	Pos	common	UNC80	NM_032504	Body	S_Shore	-1.7116
cg14419187	Pos	common	UNC80	NM_182587	Body	S_Shore	-1.7116
cg07388493	Pos	common	NDUFS5	NM_004552	TSS1500	nan	-1.67002
cg16682903	Neg	specific	ACVR1	NM_001105	5'UTR	nan	-6.16776
cg16682903	Neg	specific	ACVR1	NM_001111067	5'UTR	nan	-6.16776
cg24642523	Pos	common	HSPA2	NM_021979	1stExon	S_Shore	-9.59711
cg24646414	Pos	common	GATA4	NM_002052	5'UTR	Island	1.04179
cg01430430	Neg	specific	SRRM3	NM_001110199	Body	S_Shore	13.2669
cg02091100	Neg	specific	GUCA1A	NM_000409	TSS200	nan	-2.92452
cg01789267	Pos	common	SLC28A2	NM_004212	5'UTR	nan	5.32966
cg02089348	Neg	specific	TMEM129	NM_138385	TSS1500	S_Shore	-5.55178
cg02089348	Neg	specific	TMEM129	NM_001127266	TSS1500	S_Shore	-5.55178
cg02089348	Neg	specific	TACC3	NM_006342	5'UTR	S_Shore	-5.55178
cg00083937	Pos	common	MAPK8IP2	NM_012324	Body	S_Shore	9.37694
cg00425710	Neg	specific	MT1A	NM_005946	1stExon	S_Shore	-2.97876
cg01193293	Neg	specific	SIGLEC7	NM_016543	TSS1500	nan	-2.5422
cg01193293	Neg	specific	SIGLEC7	NM_014385	TSS1500	nan	-2.5422
cg01214847	Neg	specific	TMPRSS3	NM_032405	1stExon	nan	2.68008
cg01214847	Neg	specific	TMPRSS3	NM_024022	1stExon	nan	2.68008
cg01214847	Neg	specific	TMPRSS3	NM_032405	5'UTR	nan	2.68008
cg01214847	Neg	specific	TMPRSS3	NM_024022	5'UTR	nan	2.68008
cg01366419	Pos	common	WBSCR17	NM_022479	TSS1500	Island	5.76768
cg10710439	Neg	specific	ZNF781	NM_152605	TSS1500	S_Shore	0.426808
cg09573795	Pos	common	MSX1	NM_002448	Body	N_Shore	5.61381
cg03085377	Pos	common	RB1	NM_000321	Body	Island	5.56274
cg03104936	Neg	specific	GRB10	NM_001001555	5'UTR	N_Shore	-2.72736
cg03242666	Neg	specific	PMP22	NM_000304	1stExon	S_Shelf	4.24619
cg03242666	Neg	specific	PMP22	NM_000304	5'UTR	S_Shelf	4.24619
cg03289872	Pos	common	ZNF667	NM_022103	TSS1500	Island	6.32791
cg03289872	Pos	common	ZNF667	NR_030740	TSS1500	Island	6.32791
cg03908676	Neg	specific	LYVE1	NM_006691	1stExon	nan	-11.7461
cg03908676	Neg	specific	LYVE1	NM_006691	5'UTR	nan	-11.7461
cg04845579	Pos	common	SULF1	NM_015170	TSS200	nan	0.723454
cg04845579	Pos	common	SULF1	NM_001128204	TSS200	nan	0.723454
cg06015218	Pos	common	GRM1	NM_001114329	5'UTR	N_Shore	-2.61715
cg06015218	Pos	common	GRM1	NM_000838	5'UTR	N_Shore	-2.61715
cg17834752	Pos	common	KCNK9	NM_016601	5'UTR	Island	4.55126
cg17834752	Pos	common	KCNK9	NM_016601	1stExon	Island	4.55126
cg06543018	Pos	common	RBP1	NM_001130992	TSS200	S_Shore	2.77425
cg06543018	Pos	common	RBP1	NM_001130993	TSS200	S_Shore	2.77425
cg06543018	Pos	common	RBP1	NM_002899	TSS200	S_Shore	2.77425
cg07478208	Pos	common	MEIS3	NM_020160	TSS1500	N_Shore	0.66872
cg07478208	Pos	common	MEIS3	NM_001009813	TSS1500	N_Shore	0.66872
cg08047907	Pos	common	C1orf114	NM_021179	TSS200	Island	0.280409
cg08145590	Pos	common	C3orf15	NM_033364	Body	Island	1.22169
cg08383315	Pos	common	RIC3	NM_001135109	1stExon	Island	-2.08037
cg08383315	Pos	common	RIC3	NM_024557	1stExon	Island	-2.08037
cg08383315	Pos	common	RIC3	NM_024557	5'UTR	Island	-2.08037
cg08383315	Pos	common	RIC3	NM_001135109	5'UTR	Island	-2.08037
cg08433095	Neg	specific	DYX1C1	NM_001033560	TSS1500	nan	13.6273
cg08433095	Neg	specific	DYX1C1	NM_001033559	TSS1500	nan	13.6273
cg08433095	Neg	specific	DYX1C1	NM_130810	TSS1500	nan	13.6273
cg09837943	Neg	specific	ZIM2	NM_001146326	Body	N_Shore	-2.43011
cg09837943	Neg	specific	ZIM2	NM_001146327	Body	N_Shore	-2.43011
cg09837943	Neg	specific	ZIM2	NM_015363	Body	N_Shore	-2.43011
cg10757144	Pos	common	PCDHB15	NM_018935	1stExon	N_Shore	6.92963
cg09418321	Neg	specific	DYRK4	NM_003845	5'UTR	nan	-2.53811
cg16708981	Pos	common	ZNF677	NM_182609	TSS1500	S_Shore	10.5091
cg11299964	Neg	specific	MAPKAP1	NM_001006618	TSS1500	S_Shore	-5.75084
cg11299964	Neg	specific	MAPKAP1	NM_001006621	TSS1500	S_Shore	-5.75084
cg11299964	Neg	specific	MAPKAP1	NM_001006617	TSS1500	S_Shore	-5.75084
cg11299964	Neg	specific	MAPKAP1	NM_024117	TSS1500	S_Shore	-5.75084
cg11299964	Neg	specific	MAPKAP1	NM_001006620	TSS1500	S_Shore	-5.75084
cg11299964	Neg	specific	MAPKAP1	NM_001006619	TSS1500	S_Shore	-5.75084
cg11653500	Pos	common	SPRY2	NM_005842	1stExon	Island	2.53477
cg11653500	Pos	common	SPRY2	NM_005842	5'UTR	Island	2.53477
cg12461141	Neg	specific	TRIM22	NM_006074	TSS1500	nan	4.63801
cg12627583	Pos	common	AOX1	NM_001159	1stExon	Island	-1.32207
cg12627583	Pos	common	AOX1	NM_001159	5'UTR	Island	-1.32207
cg12629325	Pos	common	PCDHAC1	NM_031882	1stExon	Island	7.88893
cg12629325	Pos	common	PCDHAC1	NM_018898	1stExon	Island	7.88893
cg12629325	Pos	common	PCDHA7	NM_018910	Body	Island	7.88893
cg12629325	Pos	common	PCDHA12	NM_018903	Body	Island	7.88893
cg12629325	Pos	common	PCDHA6	NM_018909	Body	Island	7.88893
cg12629325	Pos	common	PCDHA10	NM_018901	Body	Island	7.88893
cg12629325	Pos	common	PCDHA4	NM_018907	Body	Island	7.88893
cg12629325	Pos	common	PCDHA11	NM_018902	Body	Island	7.88893
cg12629325	Pos	common	PCDHA8	NM_018911	Body	Island	7.88893
cg12629325	Pos	common	PCDHA6	NM_031849	Body	Island	7.88893
cg12629325	Pos	common	PCDHA1	NM_031411	Body	Island	7.88893
cg12629325	Pos	common	PCDHA2	NM_018905	Body	Island	7.88893
cg12629325	Pos	common	PCDHA9	NM_031857	Body	Island	7.88893
cg12629325	Pos	common	PCDHA1	NM_018900	Body	Island	7.88893
cg12629325	Pos	common	PCDHA13	NM_018904	Body	Island	7.88893
cg12629325	Pos	common	PCDHA5	NM_018908	Body	Island	7.88893
cg12629325	Pos	common	PCDHA3	NM_018906	Body	Island	7.88893
cg12629325	Pos	common	PCDHA10	NM_031860	Body	Island	7.88893
cg12629325	Pos	common	PCDHAC1	NM_018898	5'UTR	Island	7.88893
cg12629325	Pos	common	PCDHAC1	NM_031882	5'UTR	Island	7.88893
cg13206017	Pos	common	SST	NM_001048	TSS200	S_Shore	3.83087
cg13603171	Pos	common	MOXD1	NM_015529	TSS1500	S_Shore	3.05163
cg13673514	Pos	common	BEGAIN	NM_001159531	TSS1500	S_Shore	6.18966
cg13673514	Pos	common	BEGAIN	NM_020836	5'UTR	S_Shore	6.18966
cg14189571	Pos	common	ZFP42	NM_174900	1stExon	S_Shore	3.97616
cg14189571	Pos	common	ZFP42	NM_174900	5'UTR	S_Shore	3.97616
cg15520279	Pos	common	HOXD8	NM_019558	5'UTR	Island	11.8045
cg15520279	Pos	common	HOXD8	NM_019558	1stExon	Island	11.8045
cg15780361	Pos	common	ALS2CR11	NM_152525	TSS200	S_Shore	-2.37263
cg15780361	Pos	common	ALS2CR11	NM_001168221	TSS200	S_Shore	-2.37263
cg15780361	Pos	common	ALS2CR11	NM_001168216	TSS200	S_Shore	-2.37263
cg15780361	Pos	common	ALS2CR11	NM_001168217	TSS200	S_Shore	-2.37263
cg15798153	Neg	specific	CDK14	NM_012395	1stExon	nan	-4.77369
cg08896053	Pos	common	SNTG1	NM_018967	TSS1500	S_Shore	4.01161
cg06605933	Neg	specific	BOLA1	NM_016074	TSS200	N_Shore	-11.6357
cg26189983	Neg	specific	TNFRSF1B	NM_001066	Body	Island	-4.53206
cg25500444	Pos	common	CCDC81	NM_001156474	1stExon	S_Shore	6.22864
cg25500444	Pos	common	CCDC81	NM_021827	1stExon	S_Shore	6.22864
cg25500444	Pos	common	CCDC81	NM_001156474	5'UTR	S_Shore	6.22864
cg25500444	Pos	common	CCDC81	NM_021827	5'UTR	S_Shore	6.22864
cg23960723	Pos	common	ECHDC3	NM_024693	TSS1500	N_Shore	0.599906
cg18963800	Neg	specific	HSD17B7P2	NR_003086	TSS1500	N_Shore	-5.19931
cg19135761	Pos	common	WDR8	NM_017818	TSS1500	Island	9.8141
cg19305227	Pos	common	SLC28A2	NM_004212	TSS200	nan	5.06862
cg19453250	Neg	specific	SLC39A6	NM_001099406	TSS1500	S_Shore	-0.268519
cg19453250	Neg	specific	SLC39A6	NM_012319	TSS1500	S_Shore	-0.268519
cg19453250	Neg	specific	ELP2	NM_018255	Body	S_Shore	-0.268519
cg19475870	Pos	common	CDH9	NM_016279	1stExon	nan	10.6663
cg19475870	Pos	common	CDH9	NM_016279	5'UTR	nan	10.6663
cg20103758	Pos	common	SLC27A6	NM_001017372	TSS1500	N_Shore	3.34909
cg20103758	Pos	common	SLC27A6	NM_014031	TSS1500	N_Shore	3.34909
cg21073927	Pos	common	GATA4	NM_002052	5'UTR	Island	-2.67385
cg18457737	Neg	specific	SPATA19	NM_174927	Body	nan	-1.8667
cg21096966	Neg	specific	KLHL28	NM_017658	TSS1500	S_Shore	-3.6001
cg21096966	Neg	specific	FAM179B	NM_015091	1stExon	S_Shore	-3.6001
cg21577049	Pos	common	WDR69	NM_178821	Body	Island	9.51451
cg22029275	Pos	common	FAM123A	NM_199138	1stExon	Island	5.94314
cg22029275	Pos	common	FAM123A	NM_152704	1stExon	Island	5.94314
cg22029275	Pos	common	FAM123A	NM_152704	5'UTR	Island	5.94314
cg22029275	Pos	common	FAM123A	NM_199138	5'UTR	Island	5.94314
cg22619018	Pos	common	CSMD1	NM_033225	TSS1500	Island	2.94844
cg23001457	Neg	specific	MRGPRX1	NM_147199	1stExon	nan	-2.71754
cg25938646	Pos	common	SLITRK1	NM_052910	TSS200	S_Shelf	7.09434
cg18403361	Pos	common	CLEC14A	NM_175060	TSS200	S_Shore	3.63442
cg18611281	Pos	common	ZNF512	NM_032434	TSS200	Island	4.45604
cg26900154	Pos	common	OTOF	NM_194248	TSS200	N_Shelf	12.6245
cg27063986	Neg	specific	NDST4	NM_022569	TSS1500	nan	-11.2489
cg27210136	Neg	specific	SP6	NM_199262	5'UTR	S_Shelf	0.791745
cg27444994	Pos	common	CDH8	NM_001796	TSS200	Island	3.28828
cg27652350	Pos	common	ALDH1A3	NM_000693	Body	Island	10.0049
cg23242898	Pos	common	DCC	NM_005215	Body	N_Shore	1.81985
cg23855093	Neg	specific	GPR128	NM_032787	1stExon	nan	-3.40256
cg21432954	Pos	common	TRPC4	NM_016179	1stExon	Island	-12.2275
cg21432954	Pos	common	TRPC4	NM_001135955	1stExon	Island	-12.2275
cg21432954	Pos	common	TRPC4	NM_001135956	1stExon	Island	-12.2275
cg21432954	Pos	common	TRPC4	NM_001135957	1stExon	Island	-12.2275
cg21432954	Pos	common	TRPC4	NM_003306	1stExon	Island	-12.2275
cg21432954	Pos	common	TRPC4	NM_001135958	1stExon	Island	-12.2275
cg21432954	Pos	common	TRPC4	NM_016179	5'UTR	Island	-12.2275
cg21432954	Pos	common	TRPC4	NM_003306	5'UTR	Island	-12.2275
cg21432954	Pos	common	TRPC4	NM_001135955	5'UTR	Island	-12.2275
cg21432954	Pos	common	TRPC4	NM_001135958	5'UTR	Island	-12.2275
cg21432954	Pos	common	TRPC4	NM_001135957	5'UTR	Island	-12.2275
cg21432954	Pos	common	TRPC4	NM_001135956	5'UTR	Island	-12.2275

## Sheet: Kidney
Composite Element REF	Pos/Neg	Common/Specific	UCSC_RefGene_Name	UCSC_RefGene_Accession	UCSC_RefGene_Group	Relation_to_UCSC_CpG_Island	Coefficient
cg22736354	Pos	common	NHLRC1	NM_198586	1stExon	Island	10.604
cg25148589	Pos	common	GRIA2	NM_001083619	1stExon	N_Shore	9.18101
cg25148589	Pos	common	GRIA2	NM_000826	1stExon	N_Shore	9.18101
cg25148589	Pos	common	GRIA2	NM_000826	5'UTR	N_Shore	9.18101
cg25148589	Pos	common	GRIA2	NM_001083620	5'UTR	N_Shore	9.18101
cg25148589	Pos	common	GRIA2	NM_001083619	5'UTR	N_Shore	9.18101
cg06458239	Pos	common	ZNF549	NM_153263	TSS200	Island	-4.98384
cg10523019	Pos	common	RHBDD1	NM_001167608	TSS1500	Island	1.45101
cg10523019	Pos	common	RHBDD1	NM_032276	TSS1500	Island	1.45101
cg04084157	Pos	common	VGF	NM_003378	TSS200	Island	2.67197
cg12373771	Pos	common	CECR6	NM_031890	1stExon	Island	-7.91316
cg12373771	Pos	common	CECR6	NM_001163079	5'UTR	Island	-7.91316
cg22809047	Pos	common	RPL31	NM_001099693	TSS1500	Island	0.545643
cg22809047	Pos	common	RPL31	NM_000993	TSS1500	Island	0.545643
cg22809047	Pos	common	RPL31	NM_001098577	TSS1500	Island	0.545643
cg20300246	Pos	common	LHX3	NM_178138	Body	Island	4.23353
cg06493994	Pos	common	SCGN	NM_006998	1stExon	Island	-5.97142
cg06493994	Pos	common	SCGN	NM_006998	5'UTR	Island	-5.97142
cg22719623	Pos	common	OPRM1	NM_001145286	1stExon	Island	3.70967
cg22719623	Pos	common	OPRM1	NM_001145282	1stExon	Island	3.70967
cg22719623	Pos	common	OPRM1	NM_001145283	1stExon	Island	3.70967
cg22719623	Pos	common	OPRM1	NM_001008505	1stExon	Island	3.70967
cg22719623	Pos	common	OPRM1	NM_001145285	1stExon	Island	3.70967
cg22719623	Pos	common	OPRM1	NM_001008503	1stExon	Island	3.70967
cg22719623	Pos	common	OPRM1	NM_001145284	1stExon	Island	3.70967
cg22719623	Pos	common	OPRM1	NM_001008504	1stExon	Island	3.70967
cg22719623	Pos	common	OPRM1	NM_000914	1stExon	Island	3.70967
cg22719623	Pos	common	OPRM1	NM_001145281	Body	Island	3.70967
cg22719623	Pos	common	OPRM1	NM_001145279	Body	Island	3.70967
cg22719623	Pos	common	OPRM1	NM_001145280	5'UTR	Island	3.70967
cg20692569	Pos	common	FZD9	NM_003508	1stExon	Island	7.68082
cg00548268	Pos	common	NPTX2	NM_002523	TSS1500	Island	-3.63272
cg06144905	Pos	common	PIPOX	NM_016518	TSS200	nan	4.49091
cg00059225	Pos	common	GLRA1	NM_000171	1stExon	Island	-6.98676
cg00059225	Pos	common	GLRA1	NM_001146040	1stExon	Island	-6.98676
cg00059225	Pos	common	GLRA1	NM_000171	5'UTR	Island	-6.98676
cg00059225	Pos	common	GLRA1	NM_001146040	5'UTR	Island	-6.98676
cg02681442	Pos	common	FOXG1	NM_005249	TSS1500	N_Shore	4.12631
cg27320127	Pos	common	KCNK12	NM_022055	TSS1500	Island	-1.94061
cg19945840	Pos	common	SDF4	NM_016547	TSS1500	Island	3.02486
cg19945840	Pos	common	SDF4	NM_016176	TSS1500	Island	3.02486
cg19945840	Pos	common	B3GALT6	NM_080605	1stExon	Island	3.02486
cg25942450	Pos	common	TLX3	NM_021025	TSS200	Island	2.39586
cg03664992	Pos	common	BMP8A	NM_181809	1stExon	Island	-0.469552
cg03664992	Pos	common	BMP8A	NM_181809	5'UTR	Island	-0.469552
cg12422450	Pos	common	CHGA	NM_001275	Body	Island	16.943
cg18236477	Pos	common	ATP8A2	NM_016529	Body	Island	-4.59221
cg19560758	Pos	common	ERRFI1	NM_018948	TSS1500	Island	4.03585
cg10235817	Pos	common	ADRA2C	NM_000683	1stExon	Island	-6.09529
cg15747595	Pos	common	TSPYL5	NM_033512	1stExon	Island	4.85607
cg10947146	Pos	common	XKR6	NM_173683	1stExon	Island	5.03531
cg12078929	Pos	common	SERHL	NR_027786	Body	Island	-10.1536
cg00107187	Pos	common	TMEM179	NM_207379	1stExon	Island	1.57532
cg12402251	Pos	common	CALB1	NM_004929	Body	nan	4.35708
cg17965019	Pos	common	HIST1H3J	NM_003535	1stExon	Island	-6.10201
cg08209133	Pos	common	SLC10A4	NM_152679	1stExon	Island	12.7965
cg02654291	Pos	common	C9orf64	NM_032307	TSS1500	Island	6.58135
cg26005082	Pos	common	MIR7-3	NR_029607	TSS1500	nan	4.3077
cg26005082	Pos	common	C19orf30	NR_027148	Body	nan	4.3077
cg10608333	Pos	common	HIST1H4K	NM_003541	TSS200	Island	-3.27719
cg09212468	Pos	common	CCDC135	NM_032269	TSS200	nan	-7.96209
cg17758721	Pos	common	SNRPB	NM_198216	Body	Island	-5.80227
cg17758721	Pos	common	SNRPB	NM_003091	Body	Island	-5.80227
cg03679581	Pos	common	RLN2	NM_134441	1stExon	S_Shore	-8.24041
cg03679581	Pos	common	RLN2	NM_005059	1stExon	S_Shore	-8.24041
cg21296230	Pos	common	GREM1	NM_013372	5'UTR	Island	7.93849
cg05266781	Pos	common	IRX5	NM_005853	Body	Island	4.03911
cg17497271	Pos	common	GPR176	NM_007223	5'UTR	Island	-1.44726
cg17497271	Pos	common	GPR176	NM_007223	1stExon	Island	-1.44726
cg23124451	Neg	common	CBX7	NM_175709	Body	Island	4.41207
cg14319409	Pos	common	GLRA1	NM_000171	TSS200	Island	6.06068
cg14319409	Pos	common	GLRA1	NM_001146040	TSS200	Island	6.06068
cg06156376	Pos	common	SHOX2	NM_006884	1stExon	Island	-4.8064
cg06156376	Pos	common	SHOX2	NM_003030	1stExon	Island	-4.8064
cg06156376	Pos	common	SHOX2	NM_001163678	1stExon	Island	-4.8064
cg06156376	Pos	common	SHOX2	NM_001163678	5'UTR	Island	-4.8064
cg06156376	Pos	common	SHOX2	NM_006884	5'UTR	Island	-4.8064
cg06156376	Pos	common	SHOX2	NM_003030	5'UTR	Island	-4.8064
cg06291867	Pos	common	HTR7	NM_019860	1stExon	Island	5.06992
cg06291867	Pos	common	HTR7	NM_019859	1stExon	Island	5.06992
cg06291867	Pos	common	HTR7	NM_000872	1stExon	Island	5.06992
cg22909609	Neg	common	ITGBL1	NM_004791	Body	N_Shore	3.22781
cg00055233	Pos	common	RLN1	NM_006911	1stExon	Island	2.67125
cg21589115	Pos	common	DKKL1	NM_014419	5'UTR	Island	2.68211
cg21589115	Pos	common	DKKL1	NM_014419	1stExon	Island	2.68211
cg21589115	Pos	common	TEAD2	NM_003598	TSS1500	Island	2.68211
cg27665659	Pos	common	AP1S1	NM_001283	TSS200	Island	2.3408
cg15201635	Pos	common	SMPD3	NM_018667	TSS1500	Island	-2.04145
cg09970593	Pos	common	OPRD1	NM_000911	Body	S_Shore	-3.28403
cg07850604	Pos	common	INSM2	NM_032594	5'UTR	Island	-2.07379
cg07850604	Pos	common	INSM2	NM_032594	1stExon	Island	-2.07379
cg02732509	Pos	common	CTDSP2	NM_005730	TSS1500	S_Shore	-2.90641
cg06971096	Pos	common	PTPRN	NM_002846	Body	N_Shore	-6.10874
cg02789485	Neg	common	GLIPR1L2	NM_152436	TSS1500	N_Shore	9.23553
cg18267374	Pos	common	NEFM	NM_001105541	TSS1500	Island	-0.324592
cg18267374	Pos	common	NEFM	NM_005382	5'UTR	Island	-0.324592
cg18267374	Pos	common	NEFM	NM_005382	1stExon	Island	-0.324592
cg22161476	Pos	common	FSTL5	NM_001128427	1stExon	nan	4.15785
cg22161476	Pos	common	FSTL5	NM_001128428	1stExon	nan	4.15785
cg22161476	Pos	common	FSTL5	NM_020116	1stExon	nan	4.15785
cg22161476	Pos	common	FSTL5	NM_001128427	5'UTR	nan	4.15785
cg22161476	Pos	common	FSTL5	NM_001128428	5'UTR	nan	4.15785
cg22161476	Pos	common	FSTL5	NM_020116	5'UTR	nan	4.15785
cg23428445	Pos	common	GPR37	NM_005302	1stExon	Island	9.40264
cg23428445	Pos	common	GPR37	NM_005302	5'UTR	Island	9.40264
cg25268718	Pos	common	PSME1	NM_006263	TSS1500	N_Shore	-3.34249
cg25268718	Pos	common	PSME1	NM_176783	TSS1500	N_Shore	-3.34249
cg09816471	Pos	common	SNN	NM_003498	TSS1500	Island	4.20298
cg07922606	Pos	common	HIST1H3E	NM_003532	1stExon	Island	0.68128
cg06121469	Pos	common	SPG11	NM_025137	TSS1500	S_Shore	0.541525
cg06121469	Pos	common	SPG11	NM_001160227	TSS1500	S_Shore	0.541525
cg06493386	Pos	common	TRPA1	NM_007332	1stExon	Island	-0.965709
cg06493386	Pos	common	TRPA1	NM_007332	5'UTR	Island	-0.965709
cg12448933	Pos	common	RAB37	NM_175738	5'UTR	Island	-9.04892
cg12448933	Pos	common	RAB37	NM_175738	1stExon	Island	-9.04892
cg27524460	Neg	common	PTGER1	NM_000955	TSS1500	S_Shore	-5.1998
cg23639989	Pos	common	FAM105A	NM_019018	TSS1500	Island	4.35687
cg26219051	Pos	common	SCUBE1	NM_173050	TSS1500	Island	3.80084
cg15201877	Pos	common	PTGER3	NM_198718	1stExon	Island	2.91915
cg15201877	Pos	common	PTGER3	NM_198714	1stExon	Island	2.91915
cg15201877	Pos	common	PTGER3	NM_198716	1stExon	Island	2.91915
cg15201877	Pos	common	PTGER3	NM_198717	1stExon	Island	2.91915
cg15201877	Pos	common	PTGER3	NM_001126044	1stExon	Island	2.91915
cg15201877	Pos	common	PTGER3	NM_198719	1stExon	Island	2.91915
cg15201877	Pos	common	PTGER3	NM_198715	1stExon	Island	2.91915
cg15201877	Pos	common	PTGER3	NR_028294	Body	Island	2.91915
cg15201877	Pos	common	PTGER3	NR_028293	Body	Island	2.91915
cg15201877	Pos	common	PTGER3	NR_028292	Body	Island	2.91915
cg13854874	Pos	common	CHAF1B	NM_005441	TSS200	Island	-5.56648
cg22395019	Pos	common	GALNT14	NM_024572	TSS200	Island	-3.23461
cg18809289	Pos	common	ALOX5	NM_000698	1stExon	Island	5.60314
cg18943383	Pos	common	HIST1H3H	NM_003536	1stExon	Island	1.97372
cg06993413	Pos	common	DPP8	NM_017743	TSS200	S_Shore	-1.36915
cg06993413	Pos	common	DPP8	NM_197961	TSS200	S_Shore	-1.36915
cg06993413	Pos	common	DPP8	NM_130434	TSS200	S_Shore	-1.36915
cg06993413	Pos	common	DPP8	NM_197960	TSS1500	S_Shore	-1.36915
cg27553955	Pos	common	KCNG3	NM_172344	1stExon	Island	2.32227
cg27553955	Pos	common	KCNG3	NM_133329	1stExon	Island	2.32227
cg15425280	Pos	common	GRIA2	NM_001083620	TSS1500	Island	-5.72959
cg15425280	Pos	common	GRIA2	NM_001083619	TSS1500	Island	-5.72959
cg15425280	Pos	common	GRIA2	NM_000826	TSS1500	Island	-5.72959
cg01459453	Neg	common	SELP	NM_003005	Body	nan	3.60246
cg21992250	Pos	common	SLC15A3	NM_016582	1stExon	Island	-3.92039
cg21992250	Pos	common	SLC15A3	NR_027391	Body	Island	-3.92039
cg21197871	Pos	common	C8orf38	NM_152416	TSS1500	N_Shore	-3.46363
cg19352038	Pos	common	PAX3	NM_013942	TSS1500	S_Shore	-5.16096
cg19352038	Pos	common	PAX3	NM_000438	TSS1500	S_Shore	-5.16096
cg19352038	Pos	common	PAX3	NM_181460	TSS1500	S_Shore	-5.16096
cg19352038	Pos	common	PAX3	NM_181457	TSS1500	S_Shore	-5.16096
cg19352038	Pos	common	PAX3	NM_181458	TSS1500	S_Shore	-5.16096
cg19352038	Pos	common	PAX3	NM_181461	TSS1500	S_Shore	-5.16096
cg19352038	Pos	common	PAX3	NM_001127366	TSS1500	S_Shore	-5.16096
cg19352038	Pos	common	PAX3	NM_181459	TSS1500	S_Shore	-5.16096
cg19352038	Pos	common	CCDC140	NM_153038	5'UTR	S_Shore	-5.16096
cg18691434	Pos	common	STAG3	NM_012447	TSS200	Island	-1.47267
cg18691434	Pos	common	GPC2	NM_152742	TSS1500	Island	-1.47267
cg18573383	Pos	common	KCNC2	NM_153748	1stExon	S_Shore	-8.68745
cg18573383	Pos	common	KCNC2	NM_139137	1stExon	S_Shore	-8.68745
cg18573383	Pos	common	KCNC2	NM_139136	1stExon	S_Shore	-8.68745
cg18573383	Pos	common	KCNC2	NM_153748	5'UTR	S_Shore	-8.68745
cg18573383	Pos	common	KCNC2	NM_139137	5'UTR	S_Shore	-8.68745
cg18573383	Pos	common	KCNC2	NM_139136	5'UTR	S_Shore	-8.68745
cg14456683	Pos	common	ZIC1	NM_003412	TSS200	Island	-5.57501
cg12758687	Pos	common	DRD2	NM_000795	TSS1500	Island	-9.9942
cg12758687	Pos	common	DRD2	NM_016574	TSS1500	Island	-9.9942
cg10052840	Neg	common	SEMA6B	NM_032108	Body	N_Shore	1.35894
cg03734874	Pos	common	TMEM179	NM_207379	TSS1500	Island	-3.32013
cg24110063	Neg	common	COX6A2	NM_005205	TSS200	S_Shore	-2.59666
cg27285720	Neg	common	GBP4	NM_052941	TSS200	nan	0.137407
cg27120999	Pos	common	HSPA2	NM_021979	1stExon	Island	-0.730785
cg22777952	Pos	common	FOXB1	NM_012182	5'UTR	Island	-1.66035
cg22777952	Pos	common	FOXB1	NM_012182	1stExon	Island	-1.66035
cg22799132	Pos	common	TRPC5	NM_012471	5'UTR	S_Shore	-2.94343
cg22799132	Pos	common	ZCCHC16	NM_001004308	TSS1500	S_Shore	-2.94343
cg22799132	Pos	common	TRPC5	NM_012471	1stExon	S_Shore	-2.94343
cg00117172	Pos	common	RUNX3	NM_001031680	Body	Island	-1.62092
cg00117172	Pos	common	RUNX3	NM_004350	Body	Island	-1.62092
cg00202711	Neg	common	HTR2C	NM_000868	TSS200	N_Shore	5.40007
cg16584172	Pos	common	ZIC2	NM_007129	TSS1500	Island	-1.60471
cg13881341	Neg	common	FGF21	NM_019113	TSS200	S_Shelf	-9.03999
cg13881341	Neg	common	FUT1	NM_000148	TSS1500	S_Shelf	-9.03999
cg12351433	Pos	common	LHCGR	NM_000233	TSS200	Island	-4.62496
cg14831838	Pos	common	CDK5R2	NM_003936	TSS200	Island	2.85595
cg06580318	Pos	common	SPC25	NM_020675	TSS200	S_Shore	6.63559
cg13993218	Neg	common	INS-IGF2	NR_003512	Body	nan	0.850482
cg13993218	Neg	common	INS-IGF2	NM_001042376	Body	nan	0.850482
cg13993218	Neg	common	INS	NM_000207	Body	nan	0.850482
cg16488098	Pos	common	PODXL	NM_001018111	Body	N_Shore	-2.14175
cg16488098	Pos	common	PODXL	NM_005397	Body	N_Shore	-2.14175
cg12946225	Pos	common	HMG20B	NM_006339	Body	Island	2.48698
cg12783776	Pos	common	SERPING1	NM_001032295	Body	nan	-1.90565
cg12783776	Pos	common	SERPING1	NM_000062	Body	nan	-1.90565
cg07027513	Pos	common	B4GALT6	NM_004775	TSS1500	S_Shore	-5.78601
cg12614105	Pos	common	NPY	NM_000905	5'UTR	Island	4.19683
cg25094569	Pos	common	WT1	NM_024425	Body	Island	1.68273
cg25094569	Pos	common	WT1	NM_024426	Body	Island	1.68273
cg25094569	Pos	common	WT1	NM_000378	Body	Island	1.68273
cg25094569	Pos	common	WT1	NM_024424	Body	Island	1.68273
cg16483916	Pos	common	PLAC2	NR_027064	Body	Island	9.16682
cg01441777	Neg	common	CSNK1E	NM_001894	TSS1500	S_Shore	3.01022
cg01441777	Neg	common	CSNK1E	NM_152221	TSS1500	S_Shore	3.01022
cg21301148	Neg	common	MYH6	NM_002471	TSS1500	nan	8.14777
cg01186777	Pos	common	TNFSF9	NM_003811	5'UTR	Island	2.43056
cg01186777	Pos	common	TNFSF9	NM_003811	1stExon	Island	2.43056
cg18108623	Pos	common	SLFN11	NM_001104587	TSS1500	Island	-1.90162
cg18108623	Pos	common	SLFN11	NM_152270	TSS1500	Island	-1.90162
cg18108623	Pos	common	SLFN11	NM_001104588	TSS1500	Island	-1.90162
cg18108623	Pos	common	SLFN11	NM_001104590	TSS1500	Island	-1.90162
cg18108623	Pos	common	SLFN11	NM_001104589	TSS1500	Island	-1.90162
cg07935568	Pos	common	MLNR	NM_001507	TSS1500	Island	-0.795215
cg03330678	Neg	common	2017-09-09	NM_006640	5'UTR	nan	-9.86221
cg03330678	Neg	common	2017-09-09	NM_001113492	5'UTR	nan	-9.86221
cg03330678	Neg	common	SEPT9	NM_001113491	Body	nan	-9.86221
cg03330678	Neg	common	2017-09-09	NM_006640	1stExon	nan	-9.86221
cg19586576	Pos	common	GJC1	NM_001080383	5'UTR	Island	8.99144
cg19586576	Pos	common	GJC1	NM_005497	5'UTR	Island	8.99144
cg22166290	Pos	common	BCL11A	NM_138559	1stExon	N_Shore	2.69445
cg22166290	Pos	common	BCL11A	NM_022893	1stExon	N_Shore	2.69445
cg22166290	Pos	common	BCL11A	NM_018014	1stExon	N_Shore	2.69445
cg22166290	Pos	common	BCL11A	NM_138559	5'UTR	N_Shore	2.69445
cg22166290	Pos	common	BCL11A	NM_022893	5'UTR	N_Shore	2.69445
cg22166290	Pos	common	BCL11A	NM_018014	5'UTR	N_Shore	2.69445
cg15403517	Pos	common	SRD5A2	NM_000348	TSS1500	Island	9.17465
cg09630437	Pos	common	SLC39A3	NM_213568	TSS1500	Island	7.44426
cg09630437	Pos	common	SLC39A3	NM_144564	TSS1500	Island	7.44426
cg20664247	Neg	common	PEX10	NM_002617	TSS1500	N_Shore	-3.13639
cg20664247	Neg	common	PEX10	NM_153818	TSS1500	N_Shore	-3.13639
cg12559031	Pos	common	DLX4	NM_138281	TSS200	Island	-1.32897
cg23967169	Pos	common	FAM19A4	NM_001005527	1stExon	Island	0.98065
cg23967169	Pos	common	FAM19A4	NM_182522	1stExon	Island	0.98065
cg23967169	Pos	common	FAM19A4	NM_182522	5'UTR	Island	0.98065
cg23967169	Pos	common	FAM19A4	NM_001005527	5'UTR	Island	0.98065
cg24092253	Neg	common	YTHDF1	NM_017798	TSS1500	Island	5.41694
cg24680602	Pos	common	ZNF232	NM_014519	1stExon	Island	2.98869
cg24680602	Pos	common	ZNF232	NM_014519	5'UTR	Island	2.98869
cg24871743	Pos	common	DIRAS3	NM_004675	Body	Island	0.506454
cg04041960	Pos	common	RGS10	NM_001005339	Body	Island	1.10278
cg08260959	Pos	common	HIST1H4F	NM_003540	1stExon	Island	0.640359
cg06533629	Pos	common	KLF14	NM_138693	TSS1500	Island	6.11134
cg16547529	Pos	common	KLHL35	NM_001039548	Body	N_Shore	5.91906
cg23158811	Pos	common	PBX4	NM_025245	TSS1500	Island	-3.99753
cg20051033	Pos	common	CPNE9	NM_153635	Body	Island	-0.635533
cg02620013	Pos	common	MLNR	NM_001507	1stExon	Island	-5.17308
cg19686152	Neg	common	TMOD3	NM_014547	TSS1500	N_Shore	2.18081
cg03001305	Neg	common	STAT5A	NM_003152	TSS200	N_Shore	-5.32183
cg03938043	Neg	common	INTS7	NM_015434	Body	N_Shore	-2.18482
cg03938043	Neg	common	DTL	NM_016448	TSS1500	N_Shore	-2.18482
cg05135288	Neg	common	RHOT2	NM_138769	TSS1500	N_Shore	2.12737
cg05135288	Neg	common	WDR90	NM_145294	3'UTR	N_Shore	2.12737
cg07482936	Pos	common	C17orf82	NM_203425	TSS1500	Island	-0.594348
cg04676561	Pos	common	HIST1H1B	NM_005322	1stExon	Island	-7.15942
cg25589890	Pos	common	ULBP1	NM_025218	TSS1500	Island	-5.3183
cg19664945	Pos	common	LOC100302652	NM_001164165	TSS200	S_Shore	4.86427
cg19664945	Pos	common	GPR75	NM_006794	TSS1500	S_Shore	4.86427
cg17241310	Pos	common	BARHL2	NM_020063	TSS200	Island	0.0966855
cg16954341	Pos	common	SCGN	NM_006998	TSS200	Island	11.9651
cg04527918	Pos	common	UCN	NM_003353	TSS200	Island	-4.00174
cg07625840	Pos	common	PRSS12	NM_003619	TSS1500	Island	0.0739425
cg12447832	Pos	common	TTC15	NM_016030	TSS200	N_Shore	0.347333
cg10046620	Pos	common	HIST1H2AI	NM_003509	TSS1500	N_Shore	-1.5038
cg07660236	Pos	common	ZSCAN12	NM_001163391	TSS1500	S_Shore	2.21566
cg07660236	Pos	common	ZSCAN12	NR_028077	TSS1500	S_Shore	2.21566
cg12800028	Pos	common	GPR6	NM_005284	TSS200	Island	-2.96418
cg08124030	Neg	common	TM4SF1	NM_014220	1stExon	nan	4.92694
cg13494498	Pos	common	TUBB3	NM_006086	Body	Island	1.69345
cg08623787	Pos	common	RXRG	NM_006917	TSS200	nan	2.28297
cg08623787	Pos	common	RXRG	NM_001009598	TSS200	nan	2.28297
cg09381003	Pos	common	SHKBP1	NM_138392	TSS1500	N_Shore	-2.0846
cg09381003	Pos	common	SPTBN4	NM_020971	3'UTR	N_Shore	-2.0846
cg07612655	Neg	common	PTGIS	NM_000961	TSS1500	S_Shore	5.61996
cg10453365	Pos	common	RHCG	NM_016321	TSS200	Island	2.14661
cg18429742	Neg	common	ZDHHC11	NM_024786	TSS200	S_Shelf	-10.8608
cg22815110	Pos	common	FOXD3	NM_012183	1stExon	Island	-1.8806
cg16112050	Pos	common	ENOSF1	NM_202758	TSS1500	S_Shore	-3.79213
cg16112050	Pos	common	ENOSF1	NM_001126123	TSS1500	S_Shore	-3.79213
cg16112050	Pos	common	ENOSF1	NM_017512	TSS1500	S_Shore	-3.79213
cg15840985	Pos	common	ZNF860	NM_001137674	5'UTR	S_Shore	2.78506
cg15840985	Pos	common	OSBPL10	NM_017784	TSS1500	S_Shore	2.78506
cg17051321	Pos	specific	BNC1	NM_001717	Body	Island	1.11189
cg17095731	Pos	specific	LRP8	NM_033300	TSS1500	S_Shore	3.33225
cg17095731	Pos	specific	LRP8	NM_017522	TSS1500	S_Shore	3.33225
cg17095731	Pos	specific	LRP8	NM_001018054	TSS1500	S_Shore	3.33225
cg17095731	Pos	specific	LRP8	NM_004631	TSS1500	S_Shore	3.33225
cg17279839	Pos	specific	RARRES2	NM_002889	5'UTR	Island	9.92414
cg16722536	Pos	specific	TBX1	NM_080647	TSS200	Island	-3.8012
cg16722536	Pos	specific	TBX1	NM_080646	TSS200	Island	-3.8012
cg16722536	Pos	specific	TBX1	NM_005992	TSS200	Island	-3.8012
cg16794682	Pos	specific	CCND1	NM_053056	Body	N_Shore	1.76325
cg16854524	Neg	specific	LIN54	NM_194282	1stExon	Island	-0.039288
cg16854524	Neg	specific	LIN54	NM_001115008	1stExon	Island	-0.039288
cg16854524	Neg	specific	LIN54	NM_001115008	5'UTR	Island	-0.039288
cg16854524	Neg	specific	LIN54	NM_194282	5'UTR	Island	-0.039288
cg16854524	Neg	specific	LIN54	NM_001115007	5'UTR	Island	-0.039288
cg19759064	Pos	specific	PHKG1	NM_006213	1stExon	nan	2.5691
cg19759064	Pos	specific	PHKG1	NM_006213	5'UTR	nan	2.5691
cg16787352	Pos	specific	ANKRD9	NM_152326	5'UTR	Island	0.210327
cg01543654	Pos	specific	C17orf93	NR_024103	Body	Island	6.74991
cg01543654	Pos	specific	PRAC	NM_032391	TSS1500	Island	6.74991
cg02250594	Pos	specific	ONECUT2	NM_004852	1stExon	Island	-1.05714
cg01353448	Pos	specific	C7orf16	NM_006658	5'UTR	nan	0.901322
cg01353448	Pos	specific	C7orf16	NM_001145123	5'UTR	nan	0.901322
cg01353448	Pos	specific	C7orf16	NM_001145123	1stExon	nan	0.901322
cg01353448	Pos	specific	C7orf16	NM_006658	1stExon	nan	0.901322
cg00077877	Pos	specific	ASAP1	NM_018482	TSS1500	nan	0.0989161
cg00343092	Neg	specific	TSPO	NM_000714	5'UTR	Island	0.489707
cg00343092	Neg	specific	TSPO	NM_007311	5'UTR	Island	0.489707
cg00399483	Pos	specific	DCC	NM_005215	Body	Island	-4.59538
cg00404599	Pos	specific	TSC22D3	NM_198057	1stExon	N_Shore	2.84296
cg00619207	Neg	specific	DENND2D	NM_024901	TSS200	N_Shelf	9.43755
cg00969271	Neg	specific	ORM2	NM_000608	Body	nan	3.53263
cg01031251	Neg	specific	RPS6KA1	NM_002953	TSS1500	N_Shore	0.675122
cg01295203	Pos	specific	PRDM14	NM_024504	TSS1500	Island	-1.04622
cg02071074	Neg	specific	ATP7B	NM_000053	Body	N_Shore	2.66327
cg02071074	Neg	specific	ATP7B	NM_001005918	Body	N_Shore	2.66327
cg02071074	Neg	specific	ALG11	NM_001004127	TSS1500	N_Shore	2.66327
cg06539449	Pos	specific	CCND1	NM_053056	Body	N_Shore	-3.02742
cg04444771	Neg	specific	C10orf10	NM_007021	5'UTR	S_Shelf	1.51595
cg04444771	Neg	specific	RASSF4	NM_032023	Body	S_Shelf	1.51595
cg02727423	Neg	specific	EML1	NM_004434	TSS1500	N_Shore	-0.582908
cg02727423	Neg	specific	EML1	NM_001008707	TSS1500	N_Shore	-0.582908
cg02844545	Pos	specific	GCM2	NM_004752	1stExon	Island	0.86119
cg02844545	Pos	specific	GCM2	NM_004752	5'UTR	Island	0.86119
cg02899772	Pos	specific	NECAB2	NM_019065	Body	Island	0.799221
cg02909790	Pos	specific	HIST1H3G	NM_003534	1stExon	Island	2.57128
cg02915544	Pos	specific	FOLH1B	NM_153696	5'UTR	nan	-5.54751
cg02915544	Pos	specific	FOLH1B	NM_153696	1stExon	nan	-5.54751
cg03100752	Pos	specific	ASNA1	NM_004317	TSS1500	N_Shore	-4.28349
cg03218909	Pos	specific	HAPLN2	NM_021817	TSS200	nan	-2.62599
cg03460527	Neg	specific	F3	NM_001993	TSS1500	S_Shore	-2.07342
cg03506489	Pos	specific	KCNA4	NM_002233	TSS1500	Island	0.856782
cg03578041	Neg	specific	LARP6	NM_197958	TSS1500	S_Shore	8.14889
cg03578041	Neg	specific	LARP6	NM_018357	TSS1500	S_Shore	8.14889
cg03973663	Pos	specific	LYN	NM_002350	TSS1500	N_Shore	-9.13681
cg03973663	Pos	specific	LYN	NM_001111097	TSS1500	N_Shore	-9.13681
cg04098585	Neg	specific	CD28	NM_006139	5'UTR	nan	8.05568
cg04098585	Neg	specific	CD28	NM_006139	1stExon	nan	8.05568
cg04272086	Pos	specific	DCC	NM_005215	Body	N_Shore	-3.89382
cg04337944	Pos	specific	FBLN1	NM_006486	Body	Island	0.440906
cg04337944	Pos	specific	FBLN1	NM_006487	Body	Island	0.440906
cg04337944	Pos	specific	FBLN1	NM_001996	Body	Island	0.440906
cg04337944	Pos	specific	FBLN1	NM_006485	Body	Island	0.440906
cg04391540	Neg	specific	ZNF541	NM_001101419	Body	Island	6.70948
cg05903609	Pos	specific	PRPF8	NM_006445	5'UTR	Island	-3.35935
cg05917963	Pos	specific	CHUK	NM_001278	Body	N_Shore	6.81459
cg04452095	Neg	specific	2017-09-09	NM_006640	5'UTR	nan	7.49587
cg04452095	Neg	specific	2017-09-09	NM_001113492	5'UTR	nan	7.49587
cg04452095	Neg	specific	SEPT9	NM_001113491	Body	nan	7.49587
cg04452095	Neg	specific	2017-09-09	NM_006640	1stExon	nan	7.49587
cg04491089	Pos	specific	MBTPS1	NM_003791	TSS1500	S_Shore	#N/A
cg04711324	Pos	specific	RIT2	NM_002930	5'UTR	nan	3.27999
cg04711324	Pos	specific	RIT2	NM_002930	1stExon	nan	3.27999
cg04747322	Pos	specific	SNCAIP	NM_005460	TSS1500	N_Shore	4.99201
cg04794268	Pos	specific	KIFC2	NM_145754	TSS1500	N_Shore	1.98484
cg04794268	Pos	specific	CYHR1	NM_138496	5'UTR	N_Shore	1.98484
cg04794268	Pos	specific	CYHR1	NM_001129888	5'UTR	N_Shore	1.98484
cg04794268	Pos	specific	CYHR1	NM_032687	5'UTR	N_Shore	1.98484
cg04794268	Pos	specific	CYHR1	NM_138496	1stExon	N_Shore	1.98484
cg04884908	Pos	specific	CYP26B1	NM_019885	1stExon	Island	-8.6898
cg04975920	Pos	specific	TSPAN1	NM_005727	5'UTR	nan	2.88591
cg05105069	Pos	specific	TCEAL7	NM_152278	5'UTR	nan	10.7128
cg05106502	Neg	specific	SKAP1	NM_003726	Body	N_Shore	-1.41965
cg05106502	Neg	specific	SKAP1	NM_001075099	Body	N_Shore	-1.41965
cg05140736	Pos	specific	SLC26A11	NM_173626	Body	S_Shore	1.34837
cg05140736	Pos	specific	SLC26A11	NM_001166349	Body	S_Shore	1.34837
cg05140736	Pos	specific	SLC26A11	NM_001166347	Body	S_Shore	1.34837
cg05140736	Pos	specific	SLC26A11	NM_001166348	Body	S_Shore	1.34837
cg05140736	Pos	specific	SGSH	NM_000199	TSS1500	S_Shore	1.34837
cg05228408	Pos	specific	CLCN6	NM_001286	TSS1500	N_Shore	-0.168372
cg05228408	Pos	specific	CLCN6	NM_021736	TSS1500	N_Shore	-0.168372
cg05228408	Pos	specific	CLCN6	NM_021737	TSS1500	N_Shore	-0.168372
cg05228408	Pos	specific	CLCN6	NM_021735	TSS1500	N_Shore	-0.168372
cg05228408	Pos	specific	MTHFR	NM_005957	5'UTR	N_Shore	-0.168372
cg05250458	Pos	specific	ZNF177	NM_003451	TSS200	N_Shore	3.4199
cg05254049	Pos	specific	SYN1	NM_133499	TSS1500	S_Shore	5.78212
cg05254049	Pos	specific	SYN1	NM_006950	TSS1500	S_Shore	5.78212
cg05468303	Pos	specific	DGCR6	NM_005675	Body	S_Shore	-6.42713
cg05569220	Neg	specific	LOC388428	NR_027255	TSS1500	N_Shore	1.26127
cg05569220	Neg	specific	AATK	NM_001080395	Body	N_Shore	1.26127
cg05697249	Pos	specific	C11orf52	NM_080659	1stExon	nan	4.40659
cg05697249	Pos	specific	C11orf52	NM_080659	5'UTR	nan	4.40659
cg04398978	Pos	specific	CBX4	NM_003655	TSS1500	Island	-5.87217
cg06051311	Pos	specific	TRIM15	NM_033229	5'UTR	nan	-0.263754
cg06051311	Pos	specific	TRIM15	NM_033229	1stExon	nan	-0.263754
cg07446846	Pos	specific	SLC6A8	NM_001142805	TSS1500	nan	-2.79505
cg07446846	Pos	specific	SLC6A8	NM_005629	TSS1500	nan	-2.79505
cg07580475	Pos	specific	SEMA3B	NM_004636	TSS1500	nan	3.9781
cg07580475	Pos	specific	SEMA3B	NM_001005914	TSS1500	nan	3.9781
cg06230736	Pos	specific	FLJ45983	NR_024255	TSS1500	Island	2.23148
cg06230736	Pos	specific	FLJ45983	NR_024256	TSS1500	Island	2.23148
cg06230736	Pos	specific	GATA3	NM_001002295	TSS200	Island	2.23148
cg06230736	Pos	specific	GATA3	NM_002051	TSS200	Island	2.23148
cg06306751	Neg	specific	F8	NM_000132	TSS200	N_Shelf	-2.42155
cg06330621	Neg	specific	ZCCHC14	NM_015144	TSS200	nan	-6.52911
cg06352750	Neg	specific	SDPR	NM_004657	5'UTR	nan	-1.17821
cg06352750	Neg	specific	SDPR	NM_004657	1stExon	nan	-1.17821
cg06356454	Neg	specific	AQP12A	NM_198998	Body	nan	9.77291
cg06425868	Pos	specific	SNX21	NM_001042633	Body	S_Shore	4.63047
cg06425868	Pos	specific	SNX21	NM_152897	Body	S_Shore	4.63047
cg06425868	Pos	specific	SNX21	NM_033421	Body	S_Shore	4.63047
cg06425868	Pos	specific	SNX21	NM_001042632	Body	S_Shore	4.63047
cg06471905	Pos	specific	ADAM11	NM_002390	TSS1500	N_Shore	7.81265
cg02611282	Pos	specific	CREB5	NM_182899	5'UTR	nan	1.12687
cg02611282	Pos	specific	CREB5	NM_182899	1stExon	nan	1.12687
cg06521852	Pos	specific	TRIOBP	NM_007032	TSS1500	N_Shore	5.84894
cg06521852	Pos	specific	TRIOBP	NM_138632	TSS1500	N_Shore	5.84894
cg06521852	Pos	specific	TRIOBP	NM_001039141	Body	N_Shore	5.84894
cg06630567	Neg	specific	AMBP	NM_001633	1stExon	nan	11.1949
cg06697251	Pos	specific	TUBB4	NM_006087	Body	N_Shore	5.42779
cg06758848	Pos	specific	FLNA	NM_001456	TSS1500	Island	-2.18218
cg06758848	Pos	specific	FLNA	NM_001110556	TSS1500	Island	-2.18218
cg06872331	Pos	specific	STEAP3	NM_001008410	5'UTR	S_Shore	8.29432
cg06872331	Pos	specific	STEAP3	NM_018234	5'UTR	S_Shore	8.29432
cg06872331	Pos	specific	STEAP3	NM_182915	5'UTR	S_Shore	8.29432
cg06959635	Pos	specific	MCF2	NM_005369	1stExon	nan	-1.07954
cg06959635	Pos	specific	MCF2	NM_001099855	Body	nan	-1.07954
cg07260592	Pos	specific	nan	nan	nan	Island	8.06839
cg07489003	Neg	specific	XK	NM_021083	Body	S_Shore	3.18855
cg07640473	Pos	specific	SEMA3F	NM_004186	5'UTR	S_Shore	-2.69126
cg06154597	Pos	specific	GAK	NM_005255	Body	N_Shore	2.59032
cg06154597	Pos	specific	TMEM175	NM_032326	TSS1500	N_Shore	2.59032
cg07940804	Neg	specific	ACTRT1	NM_138289	1stExon	nan	-5.15267
cg08085267	Pos	specific	C17orf57	NM_152347	5'UTR	S_Shore	-3.14614
cg08558340	Pos	specific	SRRT	NM_001128852	TSS1500	N_Shore	-3.18708
cg08558340	Pos	specific	SRRT	NM_015908	TSS1500	N_Shore	-3.18708
cg08558340	Pos	specific	SRRT	NM_001128854	TSS1500	N_Shore	-3.18708
cg08558340	Pos	specific	SRRT	NM_001128853	TSS1500	N_Shore	-3.18708
cg08700306	Neg	specific	LRP3	NM_002333	Body	S_Shore	3.36909
cg08820801	Pos	specific	FBXO17	NM_024907	5'UTR	N_Shore	-6.74166
cg08970446	Pos	specific	SLC1A7	NM_006671	1stExon	nan	-8.50401
cg08970446	Pos	specific	SLC1A7	NM_006671	5'UTR	nan	-8.50401
cg09076123	Neg	specific	NCF2	NM_001127651	5'UTR	nan	6.1865
cg09076123	Neg	specific	NCF2	NM_000433	5'UTR	nan	6.1865
cg09076123	Neg	specific	NCF2	NM_000433	1stExon	nan	6.1865
cg09163021	Neg	specific	RAPSN	NM_032645	TSS200	nan	10.3516
cg09163021	Neg	specific	RAPSN	NM_005055	TSS200	nan	10.3516
cg09244244	Neg	specific	ARSK	NM_198150	Body	S_Shore	-5.01839
cg09244244	Neg	specific	TTC37	NM_014639	TSS1500	S_Shore	-5.01839
cg09527362	Neg	specific	C6orf150	NM_138441	TSS200	S_Shore	1.94511
cg09595479	Pos	specific	PRPH	NM_006262	1stExon	Island	0.427525
cg09637363	Neg	specific	CCND1	NM_053056	Body	S_Shore	2.36255
cg09712066	Pos	specific	PART1	NR_028508	TSS200	nan	1.28815
cg09712066	Pos	specific	PART1	NR_028509	TSS200	nan	1.28815
cg09712066	Pos	specific	PART1	NR_024617	Body	nan	1.28815
cg09712066	Pos	specific	PDE4D	NM_001165899	5'UTR	nan	1.28815
cg09786257	Pos	specific	PCSK1	NM_000439	1stExon	N_Shore	-3.09262
cg10011623	Pos	specific	GNAS	NM_001077490	3'UTR	N_Shore	2.41123
cg10011623	Pos	specific	GNAS	NM_016592	3'UTR	N_Shore	2.41123
cg10011623	Pos	specific	GNAS	NR_003259	TSS1500	N_Shore	2.41123
cg10011623	Pos	specific	GNAS	NM_080425	Body	N_Shore	2.41123
cg10031651	Pos	specific	LRRC2	NM_024750	TSS200	S_Shelf	0.98986
cg10031651	Pos	specific	TDGF1	NM_003212	Body	S_Shelf	0.98986
cg16773028	Pos	specific	KCNA2	NM_004974	5'UTR	N_Shore	7.35275
cg16773028	Pos	specific	KCNA2	NM_004974	1stExon	N_Shore	7.35275
cg15457899	Pos	specific	SCN3B	NM_018400	TSS1500	Island	3.18363
cg15457899	Pos	specific	SCN3B	NM_001040151	TSS1500	Island	3.18363
cg13726463	Pos	specific	COX6A2	NM_005205	1stExon	Island	-5.9627
cg13726463	Pos	specific	COX6A2	NM_005205	5'UTR	Island	-5.9627
cg13654195	Pos	specific	CAGE1	NM_001170692	TSS200	Island	7.90803
cg13654195	Pos	specific	CAGE1	NM_205864	TSS200	Island	7.90803
cg13654195	Pos	specific	CAGE1	NM_001170693	TSS200	Island	7.90803
cg13654195	Pos	specific	RIOK1	NM_031480	5'UTR	Island	7.90803
cg13654195	Pos	specific	RIOK1	NM_031480	1stExon	Island	7.90803
cg13634319	Neg	specific	DGKA	NM_001345	TSS1500	N_Shelf	0.328234
cg13288195	Pos	specific	FBXL22	NM_203373	1stExon	N_Shelf	8.19574
cg10273210	Pos	specific	TRIM59	NM_173084	TSS200	Island	2.44949
cg10318351	Pos	specific	GNL3L	NM_019067	TSS1500	N_Shore	-1.55105
cg10334928	Neg	specific	STON2	NM_033104	TSS200	nan	2.4585
cg11130441	Neg	specific	C2orf58	NR_027252	TSS200	nan	4.77758
cg11800672	Pos	specific	SLC39A4	NM_130849	TSS200	S_Shore	-3.39195
cg11800672	Pos	specific	SLC39A4	NM_017767	TSS1500	S_Shore	-3.39195
cg11809091	Pos	specific	PCDHB7	NM_018940	TSS200	N_Shore	6.76804
cg11879514	Pos	specific	ARSG	NM_014960	5'UTR	Island	-0.307025
cg11879514	Pos	specific	SLC16A6	NM_004694	5'UTR	Island	-0.307025
cg15512851	Neg	specific	FGD2	NM_173558	5'UTR	nan	4.72386
cg15512851	Neg	specific	FGD2	NM_173558	1stExon	nan	4.72386
cg12045829	Neg	specific	TNFSF12	NM_003809	Body	S_Shore	-1.64524
cg12045829	Neg	specific	TNFSF12-TNFSF13	NM_172089	Body	S_Shore	-1.64524
cg12167564	Neg	specific	nan	nan	nan	nan	-0.553195
cg15448245	Neg	specific	GGT5	NM_004121	TSS1500	nan	-7.80902
cg15448245	Neg	specific	GGT5	NM_001099782	TSS1500	nan	-7.80902
cg15448245	Neg	specific	GGT5	NM_001099781	TSS1500	nan	-7.80902
cg15228639	Neg	specific	PLA2G4E	NM_001080490	Body	nan	4.80946
cg15014458	Pos	specific	LYPD3	NM_014400	1stExon	S_Shore	1.82868
cg15014458	Pos	specific	LYPD3	NM_014400	5'UTR	S_Shore	1.82868
cg26570233	Pos	specific	TAF1D	NM_024116	TSS1500	S_Shore	8.61335
cg26570233	Pos	specific	C11orf54	NM_014039	5'UTR	S_Shore	8.61335
cg25982743	Pos	specific	TIMP4	NM_003256	1stExon	Island	-2.93043
cg25982743	Pos	specific	SYN2	NM_133625	Body	Island	-2.93043
cg25982743	Pos	specific	SYN2	NM_003178	Body	Island	-2.93043
cg19280968	Pos	specific	PPP1R2	NM_006241	TSS1500	S_Shore	-2.8146
cg19205041	Pos	specific	PHACTR2	NM_001100166	Body	nan	2.43178
cg19205041	Pos	specific	PHACTR2	NM_014721	Body	nan	2.43178
cg13771579	Neg	specific	TCL1B	NM_199206	1stExon	nan	5.39501
cg13771579	Neg	specific	TCL1B	NM_004918	1stExon	nan	5.39501
cg13771579	Neg	specific	TCL1B	NM_199206	5'UTR	nan	5.39501
cg13771579	Neg	specific	TCL1B	NM_004918	5'UTR	nan	5.39501
cg13795840	Pos	specific	CIRBP	NR_023313	Body	Island	-6.92699
cg13795840	Pos	specific	CIRBP	NR_023312	Body	Island	-6.92699
cg13795840	Pos	specific	C19orf24	NM_017914	TSS1500	Island	-6.92699
cg13798289	Neg	specific	THAP11	NM_020457	TSS1500	N_Shore	-8.75621
cg13798289	Neg	specific	CENPT	NM_025082	5'UTR	N_Shore	-8.75621
cg14163776	Pos	specific	ACAP2	NM_012287	TSS1500	S_Shore	0.507335
cg14446712	Neg	specific	SDPR	NM_004657	TSS200	nan	-8.30464
cg14577211	Neg	specific	ZNF641	NM_152320	TSS1500	Island	-4.12399
cg14802951	Neg	specific	ADAMTS13	NM_139025	5'UTR	S_Shelf	3.64484
cg14802951	Neg	specific	ADAMTS13	NM_139026	5'UTR	S_Shelf	3.64484
cg14802951	Neg	specific	ADAMTS13	NM_139027	5'UTR	S_Shelf	3.64484
cg14802951	Neg	specific	ADAMTS13	NR_024514	Body	S_Shelf	3.64484
cg14802951	Neg	specific	ADAMTS13	NM_139025	1stExon	S_Shelf	3.64484
cg14802951	Neg	specific	ADAMTS13	NM_139026	1stExon	S_Shelf	3.64484
cg14802951	Neg	specific	ADAMTS13	NM_139027	1stExon	S_Shelf	3.64484
cg14859417	Neg	specific	PTPRE	NM_006504	TSS1500	N_Shore	-6.19881
cg14912034	Neg	specific	LYZL2	NM_183058	TSS1500	nan	4.86445
cg12687990	Pos	specific	PTENP1	NR_023917	TSS200	nan	-1.7584
cg12854483	Pos	specific	CNN1	NM_001299	1stExon	nan	-3.58702
cg12854483	Pos	specific	CNN1	NM_001299	5'UTR	nan	-3.58702
cg26385286	Pos	specific	GCNT2	NM_145649	5'UTR	nan	-7.85073
cg18939260	Neg	specific	MTSS1	NM_014751	TSS1500	S_Shore	-0.893354
cg18959422	Neg	specific	MYBPH	NM_004997	TSS1500	nan	4.69949
cg19056418	Neg	specific	TMC8	NM_152468	5'UTR	N_Shore	-1.30058
cg19056418	Neg	specific	TMC6	NM_007267	5'UTR	N_Shore	-1.30058
cg17961200	Pos	specific	CEL	NM_001807	Body	nan	6.26249
cg17872476	Pos	specific	VTI1A	NM_145206	TSS1500	N_Shore	-5.99988
cg17872476	Pos	specific	ZDHHC6	NM_022494	5'UTR	N_Shore	-5.99988
cg17729941	Pos	specific	C1orf77	NM_015607	5'UTR	S_Shore	2.12256
cg17729941	Pos	specific	S100A13	NM_001024210	TSS1500	S_Shore	2.12256
cg17339202	Neg	specific	SYNC	NM_030786	Body	nan	-8.85586
cg17339202	Neg	specific	SYNC	NM_001161708	Body	nan	-8.85586
cg15842276	Pos	specific	MTNR1B	NM_005959	TSS200	N_Shore	1.70493
cg16046465	Pos	specific	FRMD5	NM_032892	1stExon	Island	-1.28207
cg16175725	Pos	specific	HNF1A	NM_000545	1stExon	Island	-2.53886
cg16358738	Neg	specific	AGXT	NM_000030	Body	nan	-0.486926
cg16363586	Neg	specific	BST2	NM_004335	1stExon	nan	4.55387
cg16468729	Neg	specific	IL8	NM_000584	Body	nan	4.15658
cg16504798	Neg	specific	MYO1F	NM_012335	TSS1500	nan	6.43809
cg15639045	Pos	specific	SLC16A11	NM_153357	1stExon	Island	3.52832
cg15639045	Pos	specific	SLC16A11	NM_153357	5'UTR	Island	3.52832
cg16626670	Neg	specific	CLEC4G	NM_198492	5'UTR	S_Shore	5.22783
cg16626670	Neg	specific	CLEC4G	NM_198492	1stExon	S_Shore	5.22783
cg18940763	Neg	specific	XBP1	NM_005080	TSS1500	S_Shore	5.92389
cg18940763	Neg	specific	XBP1	NM_001079539	TSS1500	S_Shore	5.92389
cg12883767	Pos	specific	SLC26A10	NM_133489	TSS1500	N_Shore	-3.3327
cg18624866	Pos	specific	SMS	NM_004595	TSS1500	N_Shore	4.68336
cg13262687	Pos	specific	POU4F2	NM_004575	TSS1500	Island	-7.568
cg13282837	Pos	specific	TCL1A	NM_021966	TSS200	Island	-0.965888
cg13282837	Pos	specific	TCL1A	NM_001098725	TSS200	Island	-0.965888
cg12064213	Pos	specific	WWC3	NM_015691	TSS1500	Island	-1.38362
cg19211800	Pos	specific	MARCKS	NM_002356	1stExon	N_Shore	-7.22521
cg15619125	Pos	specific	MAMDC4	NM_206920	Body	S_Shelf	-3.67858
cg15746187	Neg	specific	FBXO2	NM_012168	Body	N_Shore	-2.15142
cg15746187	Neg	specific	FBXO44	NM_183412	TSS1500	N_Shore	-2.15142
cg18087477	Pos	specific	SYCP1	NM_003176	1stExon	Island	1.01782
cg18087477	Pos	specific	SYCP1	NM_003176	5'UTR	Island	1.01782
cg18145505	Pos	specific	GREM1	NM_013372	TSS1500	N_Shore	-3.28662
cg18176712	Neg	specific	MYL5	NM_002477	TSS1500	N_Shelf	7.67595
cg18253802	Pos	specific	MYB	NM_001130173	TSS1500	N_Shore	2.14539
cg18253802	Pos	specific	MYB	NM_001130172	TSS1500	N_Shore	2.14539
cg18253802	Pos	specific	MYB	NM_001161656	TSS1500	N_Shore	2.14539
cg18253802	Pos	specific	MYB	NM_001161659	TSS1500	N_Shore	2.14539
cg18253802	Pos	specific	MYB	NM_001161658	TSS1500	N_Shore	2.14539
cg18253802	Pos	specific	MYB	NM_001161660	TSS1500	N_Shore	2.14539
cg18253802	Pos	specific	MYB	NM_005375	TSS1500	N_Shore	2.14539
cg18253802	Pos	specific	MYB	NM_001161657	TSS1500	N_Shore	2.14539
cg18511007	Pos	specific	COL1A2	NM_000089	TSS200	nan	-2.99003
cg18530324	Pos	specific	KIAA0427	NM_001142397	TSS1500	N_Shore	2.66425
cg18530324	Pos	specific	KIAA0427	NM_014772	TSS1500	N_Shore	2.66425
cg18613421	Pos	specific	WDR72	NM_182758	5'UTR	N_Shore	-1.15862
cg26404725	Pos	specific	CYP26C1	NM_183374	TSS1500	N_Shore	-0.352357
cg26200580	Pos	specific	FAM120B	NM_032448	TSS1500	Island	-5.06156
cg23970338	Pos	specific	TSFM	NM_005726	TSS200	nan	8.23827
cg21667836	Pos	specific	PRMT8	NM_019854	TSS1500	N_Shore	-3.09313
cg21541083	Neg	specific	STXBP2	NM_001127396	TSS1500	N_Shore	0.129821
cg21541083	Neg	specific	STXBP2	NM_006949	TSS1500	N_Shore	0.129821
cg21279865	Pos	specific	FAM106A	NR_026809	TSS1500	nan	-4.45747
cg19370284	Pos	specific	ZSCAN21	NM_145914	TSS1500	nan	2.46394
cg19410841	Pos	specific	NKAP	NM_024528	1stExon	Island	4.55405
cg19410841	Pos	specific	NKAP	NM_024528	5'UTR	Island	4.55405
cg19481686	Pos	specific	CDKN2BAS	NR_003529	Body	N_Shore	3.79649
cg19481686	Pos	specific	CDKN2B	NM_078487	3'UTR	N_Shore	3.79649
cg19481686	Pos	specific	CDKN2B	NM_004936	3'UTR	N_Shore	3.79649
cg19853760	Neg	specific	LGALS1	NM_002305	1stExon	N_Shore	5.08413
cg19853760	Neg	specific	LGALS1	NM_002305	5'UTR	N_Shore	5.08413
cg20017995	Pos	specific	SNORD24	NR_002447	TSS200	S_Shore	10.663
cg20017995	Pos	specific	SNORD36B	NR_000017	TSS1500	S_Shore	10.663
cg20017995	Pos	specific	MED22	NM_181491	TSS1500	S_Shore	10.663
cg20017995	Pos	specific	MED22	NM_133640	TSS1500	S_Shore	10.663
cg20017995	Pos	specific	SNORD36A	NR_002448	TSS1500	S_Shore	10.663
cg20017995	Pos	specific	RPL7A	NM_000972	Body	S_Shore	10.663
cg23983449	Pos	specific	GABARAP	NM_007278	TSS1500	S_Shore	-4.71771
cg20289911	Neg	specific	FAM110A	NM_207121	TSS1500	S_Shore	6.94909
cg20289911	Neg	specific	FAM110A	NM_001042353	5'UTR	S_Shore	6.94909
cg20520725	Pos	specific	HIST1H2BG	NM_003518	TSS1500	S_Shore	-4.29527
cg20520725	Pos	specific	HIST1H2AE	NM_021052	1stExon	S_Shore	-4.29527
cg20537629	Pos	specific	MAGI2	NM_012301	TSS1500	S_Shore	-7.027
cg20797216	Neg	specific	FBN3	NM_032447	1stExon	N_Shelf	0.548243
cg21870668	Pos	specific	SNRPN	NM_022805	5'UTR	S_Shore	-1.30155
cg21870668	Pos	specific	SNRPN	NM_022808	5'UTR	S_Shore	-1.30155
cg21870668	Pos	specific	SNRPN	NM_022807	5'UTR	S_Shore	-1.30155
cg21870668	Pos	specific	SNRPN	NM_022806	5'UTR	S_Shore	-1.30155
cg23904249	Pos	specific	CCDC86	NM_024098	TSS1500	N_Shore	3.56966
cg23843505	Pos	specific	MYBL2	NM_002466	TSS1500	Island	-3.89893
cg10175795	Pos	specific	TCERG1L	NM_174937	Body	Island	-2.07012
cg10247252	Pos	specific	GALR2	NM_003857	1stExon	Island	-0.344683
cg10261191	Pos	specific	FEZ1	NM_005103	5'UTR	N_Shore	-2.1775
cg10261191	Pos	specific	FEZ1	NM_022549	5'UTR	N_Shore	-2.1775
cg21961766	Pos	specific	PRRG2	NM_000951	5'UTR	S_Shelf	-4.77142
cg22359606	Pos	specific	NEUROD1	NM_002500	TSS200	N_Shelf	5.20089
cg22686523	Pos	specific	FLJ25006	NM_144610	Body	nan	5.57762
cg22766145	Pos	specific	BHLHE22	NM_152414	TSS1500	N_Shore	-1.11991
cg22805632	Pos	specific	KRT10	NM_000421	1stExon	nan	-9.59916
cg22805632	Pos	specific	TMEM99	NM_145274	5'UTR	nan	-9.59916
cg23651728	Neg	specific	BFSP1	NM_001161705	Body	N_Shore	0.838551
cg23651728	Neg	specific	BFSP1	NM_001195	Body	N_Shore	0.838551
cg23668631	Neg	specific	CAMKK1	NM_032294	TSS1500	S_Shore	6.11125
cg23668631	Neg	specific	CAMKK1	NM_172207	TSS1500	S_Shore	6.11125
cg23739862	Pos	specific	PRMT8	NM_019854	1stExon	Island	0.610714
cg23739862	Pos	specific	PRMT8	NM_019854	5'UTR	Island	0.610714
cg23771929	Pos	specific	FREQ	NM_014286	TSS1500	N_Shore	4.16488
cg23834593	Neg	specific	HNF4A	NM_001030004	TSS1500	nan	-4.52525
cg23834593	Neg	specific	HNF4A	NM_175914	TSS1500	nan	-4.52525
cg23834593	Neg	specific	HNF4A	NM_001030003	TSS1500	nan	-4.52525
cg20919799	Pos	specific	CDKN1C	NM_001122630	Body	Island	8.77529
cg20919799	Pos	specific	CDKN1C	NM_001122631	Body	Island	8.77529
cg20919799	Pos	specific	CDKN1C	NM_000076	1stExon	Island	8.77529
cg21209356	Pos	specific	CSF2RB	NM_000395	Body	nan	-3.27751
cg26185508	Neg	specific	CDCP2	NM_201546	TSS200	nan	-0.821381
cg26954174	Neg	specific	NOD2	NM_022162	TSS1500	nan	-0.822103
cg26842024	Pos	specific	KLF2	NM_016270	Body	Island	-8.79282
cg26728422	Neg	specific	UNKL	NM_023076	5'UTR	N_Shore	4.18383
cg26606064	Neg	specific	EI24	NM_004879	TSS1500	N_Shore	3.84146
cg26606064	Neg	specific	EI24	NM_001007277	TSS1500	N_Shore	3.84146
cg24276491	Neg	specific	EAPP	NM_018453	TSS1500	S_Shore	-0.0750009
cg24471894	Neg	specific	KIAA0020	NM_014878	5'UTR	nan	-3.66952
cg24800887	Neg	specific	FANCA	NM_000135	TSS1500	S_Shore	0.530821
cg24800887	Neg	specific	FANCA	NM_001018112	TSS1500	S_Shore	0.530821
cg25023994	Pos	specific	BANK1	NM_001127507	5'UTR	N_Shore	3.5688
cg25023994	Pos	specific	BANK1	NM_017935	5'UTR	N_Shore	3.5688
cg25023994	Pos	specific	BANK1	NM_017935	1stExon	N_Shore	3.5688
cg25023994	Pos	specific	BANK1	NM_001127507	1stExon	N_Shore	3.5688
cg25141995	Pos	specific	VDAC1	NM_003374	TSS1500	Island	6.2623
cg25494064	Pos	specific	TMOD1	NM_003275	5'UTR	nan	1.518
cg25494064	Pos	specific	TMOD1	NM_001166116	5'UTR	nan	1.518
cg25732252	Neg	specific	ST6GALNAC4	NM_175039	TSS1500	S_Shore	-1.75469
cg25732252	Neg	specific	ST6GALNAC4	NM_175040	TSS1500	S_Shore	-1.75469
cg24073161	Pos	specific	GGNBP2	NM_024835	TSS1500	Island	-10.5692
cg25965576	Neg	specific	CST4	NM_001899	TSS1500	nan	3.06331
cg26099316	Neg	specific	ITIH3	NM_002217	5'UTR	nan	5.09284
cg26099316	Neg	specific	ITIH3	NM_002217	1stExon	nan	5.09284
cg26143719	Pos	specific	C1QTNF6	NM_182486	1stExon	nan	1.316
cg26143719	Pos	specific	C1QTNF6	NM_031910	1stExon	nan	1.316
cg21241823	Pos	specific	PRDM15	NM_001040424	TSS1500	nan	-6.87065
cg21241823	Pos	specific	PRDM15	NM_022115	TSS1500	nan	-6.87065
cg20349377	Pos	specific	KLHL1	NM_020866	TSS1500	S_Shore	3.94854
cg20349377	Pos	specific	ATXN8OS	NR_002717	Body	S_Shore	3.94854
cg19297232	Pos	specific	SMPD3	NM_018667	TSS1500	S_Shore	-3.71221
cg24056567	Pos	specific	PSD3	NM_015310	TSS1500	Island	4.18391
cg24150528	Pos	specific	ZNF131	NM_003432	Body	S_Shelf	2.88775
cg26980692	Neg	specific	SLC15A3	NM_016582	TSS1500	S_Shore	3.34624
cg26980692	Neg	specific	SLC15A3	NR_027391	TSS1500	S_Shore	3.34624
cg27324619	Pos	specific	INPP5J	NM_001002837	TSS200	nan	5.27241
cg27554782	Pos	specific	CHRNB4	NM_000750	Body	N_Shore	3.167

## Sheet: Liver
Composite Element REF	Pos/Neg	Common/Specific	UCSC_RefGene_Name	UCSC_RefGene_Accession	UCSC_RefGene_Group	Relation_to_UCSC_CpG_Island	Coefficient
cg22736354	Pos	common	NHLRC1	NM_198586	1stExon	Island	8.40605
cg25148589	Pos	common	GRIA2	NM_001083619	1stExon	N_Shore	10.8889
cg25148589	Pos	common	GRIA2	NM_000826	1stExon	N_Shore	10.8889
cg25148589	Pos	common	GRIA2	NM_000826	5'UTR	N_Shore	10.8889
cg25148589	Pos	common	GRIA2	NM_001083620	5'UTR	N_Shore	10.8889
cg25148589	Pos	common	GRIA2	NM_001083619	5'UTR	N_Shore	10.8889
cg06458239	Pos	common	ZNF549	NM_153263	TSS200	Island	16.402
cg04084157	Pos	common	VGF	NM_003378	TSS200	Island	0
cg12373771	Pos	common	CECR6	NM_031890	1stExon	Island	-0.617011
cg12373771	Pos	common	CECR6	NM_001163079	5'UTR	Island	-0.617011
cg20300246	Pos	common	LHX3	NM_178138	Body	Island	7.73661
cg06493994	Pos	common	SCGN	NM_006998	1stExon	Island	18.2387
cg06493994	Pos	common	SCGN	NM_006998	5'UTR	Island	18.2387
cg04528819	Pos	common	KLF14	NM_138693	1stExon	Island	4.95881
cg12422450	Pos	common	CHGA	NM_001275	Body	Island	-0.836828
cg19560758	Pos	common	ERRFI1	NM_018948	TSS1500	Island	4.86372
cg12402251	Pos	common	CALB1	NM_004929	Body	nan	15.0205
cg02654291	Pos	common	C9orf64	NM_032307	TSS1500	Island	0
cg26005082	Pos	common	MIR7-3	NR_029607	TSS1500	nan	7.51522
cg26005082	Pos	common	C19orf30	NR_027148	Body	nan	7.51522
cg10608333	Pos	common	HIST1H4K	NM_003541	TSS200	Island	3.04459
cg05266781	Pos	common	IRX5	NM_005853	Body	Island	-3.36873
cg14419187	Pos	common	UNC80	NM_032504	Body	S_Shore	0
cg14419187	Pos	common	UNC80	NM_182587	Body	S_Shore	0
cg08536841	Pos	common	IZUMO1	NM_182575	TSS1500	N_Shelf	7.25065
cg25044651	Pos	common	LVRN	NM_173800	1stExon	Island	2.62971
cg26372517	Pos	common	TFAP2E	NM_178548	5'UTR	Island	9.63321
cg26372517	Pos	common	TFAP2E	NM_178548	1stExon	Island	9.63321
cg19761273	Neg	common	CSNK1D	NM_139062	TSS1500	S_Shore	-9.60288
cg19761273	Neg	common	CSNK1D	NM_001893	TSS1500	S_Shore	-9.60288
cg12073594	Neg	common	ARFGAP1	NM_018209	TSS1500	N_Shore	-12.1148
cg12073594	Neg	common	ARFGAP1	NM_175609	TSS1500	N_Shore	-12.1148
cg12024906	Pos	common	HKR1	NM_181786	1stExon	Island	-0.636127
cg12024906	Pos	common	HKR1	NM_181786	5'UTR	Island	-0.636127
cg18943383	Pos	common	HIST1H3H	NM_003536	1stExon	Island	-1.13187
cg18573383	Pos	common	KCNC2	NM_153748	1stExon	S_Shore	4.6315
cg18573383	Pos	common	KCNC2	NM_139137	1stExon	S_Shore	4.6315
cg18573383	Pos	common	KCNC2	NM_139136	1stExon	S_Shore	4.6315
cg18573383	Pos	common	KCNC2	NM_153748	5'UTR	S_Shore	4.6315
cg18573383	Pos	common	KCNC2	NM_139137	5'UTR	S_Shore	4.6315
cg18573383	Pos	common	KCNC2	NM_139136	5'UTR	S_Shore	4.6315
cg14456683	Pos	common	ZIC1	NM_003412	TSS200	Island	-9.31076
cg12758687	Pos	common	DRD2	NM_000795	TSS1500	Island	3.77854
cg12758687	Pos	common	DRD2	NM_016574	TSS1500	Island	3.77854
cg22799132	Pos	common	TRPC5	NM_012471	5'UTR	S_Shore	1.56221
cg22799132	Pos	common	ZCCHC16	NM_001004308	TSS1500	S_Shore	1.56221
cg22799132	Pos	common	TRPC5	NM_012471	1stExon	S_Shore	1.56221
cg00117172	Pos	common	RUNX3	NM_001031680	Body	Island	3.60664
cg00117172	Pos	common	RUNX3	NM_004350	Body	Island	3.60664
cg09056317	Neg	common	TBCB	NM_001281	Body	S_Shore	0
cg09056317	Neg	common	POLR2I	NM_006233	TSS1500	S_Shore	0
cg08900043	Pos	common	HOXC10	NM_017409	TSS200	Island	15.6701
cg25536676	Neg	common	DHCR24	NM_014762	TSS1500	Island	0
cg12351433	Pos	common	LHCGR	NM_000233	TSS200	Island	0
cg14831838	Pos	common	CDK5R2	NM_003936	TSS200	Island	6.82676
cg26394940	Neg	common	C22orf26	NM_018280	Body	N_Shore	-4.1388
cg26394940	Neg	common	LOC150381	NR_027034	TSS1500	N_Shore	-4.1388
cg03330058	Neg	common	ABTB1	NM_172028	Body	Island	-1.32058
cg03330058	Neg	common	ABTB1	NM_172027	Body	Island	-1.32058
cg03330058	Neg	common	ABTB1	NM_032548	5'UTR	Island	-1.32058
cg01200177	Neg	common	POLR2D	NM_004805	TSS1500	S_Shore	0
cg01820374	Neg	common	LAG3	NM_002286	Body	N_Shore	-2.98456
cg05508084	Pos	common	ZNF667	NM_022103	5'UTR	Island	12.2579
cg05508084	Pos	common	ZNF667	NR_030740	Body	Island	12.2579
cg24642523	Pos	common	HSPA2	NM_021979	1stExon	S_Shore	0
cg06533629	Pos	common	KLF14	NM_138693	TSS1500	Island	0
cg14166009	Pos	common	HKR1	NM_181786	TSS1500	Island	4.79164
cg11126134	Pos	common	C13orf33	NM_032849	TSS200	Island	21.9709
cg12457773	Pos	common	NRSN1	NM_080723	5'UTR	Island	2.73701
cg12457773	Pos	common	NRSN1	NM_080723	1stExon	Island	2.73701
cg17324128	Neg	common	RASSF4	NM_032023	5'UTR	S_Shore	-4.24454
cg16731240	Pos	common	ZNF577	NR_024181	TSS200	Island	11.1739
cg16731240	Pos	common	ZNF577	NM_032679	TSS200	Island	11.1739
cg16731240	Pos	common	ZNF577	NM_001135590	TSS200	Island	11.1739
cg04676561	Pos	common	HIST1H1B	NM_005322	1stExon	Island	7.32661
cg13735974	Pos	common	NFYC	NM_001142587	TSS1500	N_Shore	0
cg13735974	Pos	common	NFYC	NM_001142589	TSS1500	N_Shore	0
cg13735974	Pos	common	NFYC	NM_001142588	TSS1500	N_Shore	0
cg13735974	Pos	common	NFYC	NM_014223	TSS1500	N_Shore	0
cg13735974	Pos	common	NFYC	NM_001142590	TSS1500	N_Shore	0
cg13735974	Pos	common	LOC100130557	NR_024567	Body	N_Shore	0
cg23089840	Pos	common	LRRC3	NM_030891	TSS1500	N_Shore	7.66531
cg08124030	Neg	common	TM4SF1	NM_014220	1stExon	nan	-2.78797
cg14424579	Pos	common	AGBL5	NM_021831	TSS200	Island	3.08783
cg14424579	Pos	common	AGBL5	NM_001035507	TSS200	Island	3.08783
cg25136310	Pos	common	RPL36	NM_015414	1stExon	Island	-10.0368
cg25136310	Pos	common	RPL36	NM_033643	Body	Island	-10.0368
cg17977409	Pos	common	SH3GL2	NM_003026	1stExon	Island	5.42818
cg17977409	Pos	common	SH3GL2	NM_003026	5'UTR	Island	5.42818
cg01777397	Pos	specific	CLIP4	NM_024692	TSS1500	N_Shore	-12.7901
cg01615080	Neg	specific	ACYP2	NM_138448	1stExon	N_Shore	#N/A
cg01615080	Neg	specific	ACYP2	NM_138448	5'UTR	N_Shore	#N/A
cg01657207	Pos	specific	ZNF35	NM_003420	TSS1500	N_Shore	#N/A
cg01493517	Pos	specific	IFFO1	NM_001039670	TSS1500	S_Shore	1.51771
cg01493517	Pos	specific	IFFO1	NM_080730	TSS1500	S_Shore	1.51771
cg01476044	Pos	specific	MGAM	NM_004668	TSS1500	nan	8.73472
cg00250430	Pos	specific	DMRT2	NM_001130865	5'UTR	N_Shore	-6.42812
cg00250430	Pos	specific	DMRT2	NM_006557	5'UTR	N_Shore	-6.42812
cg00250430	Pos	specific	DMRT2	NM_181872	5'UTR	N_Shore	-6.42812
cg00363813	Pos	specific	IFFO1	NM_001039670	1stExon	Island	7.38081
cg00363813	Pos	specific	IFFO1	NM_080730	1stExon	Island	7.38081
cg00367438	Pos	specific	TMUB1	NM_001136044	TSS200	Island	-7.64893
cg00367438	Pos	specific	TMUB1	NM_031434	TSS1500	Island	-7.64893
cg00468146	Pos	specific	ID4	NM_001546	1stExon	Island	12.9089
cg00514407	Pos	specific	SERPINE2	NM_001136528	TSS1500	Island	1.99686
cg00514407	Pos	specific	SERPINE2	NM_006216	TSS1500	Island	1.99686
cg00514407	Pos	specific	SERPINE2	NM_001136530	TSS1500	Island	1.99686
cg00638514	Pos	specific	OTOP3	NM_178233	Body	Island	#N/A
cg00930873	Pos	specific	ALDH1A2	NM_003888	TSS200	Island	#N/A
cg00930873	Pos	specific	ALDH1A2	NM_170696	TSS200	Island	#N/A
cg01405761	Pos	specific	CLVS1	NM_173519	1stExon	nan	-4.58366
cg01405761	Pos	specific	CLVS1	NM_173519	5'UTR	nan	-4.58366
cg24450631	Pos	specific	IGF2BP2	NM_006548	1stExon	Island	-5.2194
cg24450631	Pos	specific	IGF2BP2	NM_001007225	1stExon	Island	-5.2194
cg24631950	Neg	specific	UBE2D1	NM_003338	TSS200	N_Shore	-8.50836
cg22228205	Neg	specific	DDHD1	NM_001160148	TSS200	S_Shore	#N/A
cg22228205	Neg	specific	DDHD1	NM_030637	TSS200	S_Shore	#N/A
cg22228205	Neg	specific	DDHD1	NM_001160147	TSS200	S_Shore	#N/A
cg22175764	Pos	specific	nan	nan	nan	Island	-7.61677
cg22168676	Pos	specific	nan	nan	nan	nan	#N/A
cg21993406	Pos	specific	CENPH	NM_022909	TSS1500	N_Shore	-3.48899
cg19722847	Neg	specific	IPO8	NM_006390	TSS1500	S_Shore	-9.12585
cg20098887	Pos	specific	RAB32	NM_006834	TSS1500	Island	6.32311
cg20239740	Pos	specific	SYT5	NM_003180	5'UTR	Island	#N/A
cg20466045	Pos	specific	CCT8	NM_006585	5'UTR	Island	-6.18053
cg20466045	Pos	specific	CCT8	NM_006585	1stExon	Island	-6.18053
cg20530056	Neg	specific	IKBKE	NM_014002	TSS1500	nan	-10.7348
cg20654468	Neg	specific	LPXN	NM_001143995	Body	N_Shelf	-0.746153
cg20654468	Neg	specific	LPXN	NM_004811	Body	N_Shelf	-0.746153
cg19559392	Pos	specific	MORN2	NM_001145450	5'UTR	S_Shore	-4.86929
cg19559392	Pos	specific	DHX57	NM_198963	TSS1500	S_Shore	-4.86929
cg20822579	Neg	specific	RIPK3	NM_006871	5'UTR	S_Shore	-4.43035
cg20822579	Neg	specific	RIPK3	NM_006871	1stExon	S_Shore	-4.43035
cg24576425	Pos	specific	GALNT5	NM_014568	1stExon	nan	#N/A
cg24576425	Pos	specific	GALNT5	NM_014568	5'UTR	nan	#N/A
cg24058132	Neg	specific	GALC	NM_001037525	1stExon	S_Shore	-12.0042
cg24058132	Neg	specific	GALC	NM_000153	1stExon	S_Shore	-12.0042
cg24058132	Neg	specific	GALC	NM_001037525	5'UTR	S_Shore	-12.0042
cg24058132	Neg	specific	GALC	NM_000153	5'UTR	S_Shore	-12.0042
cg20880234	Pos	specific	ZMYM2	NM_003453	TSS1500	Island	1.31644
cg20880234	Pos	specific	ZMYM2	NM_197968	TSS1500	Island	1.31644
cg24019851	Pos	specific	SEMA3B	NM_001005914	3'UTR	Island	9.59106
cg24019851	Pos	specific	SEMA3B	NM_004636	3'UTR	Island	9.59106
cg16404106	Pos	specific	CCDC81	NM_001156474	TSS200	N_Shore	#N/A
cg16404106	Pos	specific	CCDC81	NM_021827	TSS200	N_Shore	#N/A
cg15312298	Neg	specific	FAM84B	NM_174911	TSS1500	S_Shore	-8.6367
cg14324200	Neg	specific	SAMD11	NM_152486	5'UTR	Island	-7.75238
cg19464016	Pos	specific	PRDM1	NM_001198	TSS1500	N_Shore	7.1983
cg19695867	Neg	specific	WDR47	NM_001142550	TSS1500	S_Shore	-8.38704
cg19695867	Neg	specific	WDR47	NM_014969	TSS1500	S_Shore	-8.38704
cg19695867	Neg	specific	WDR47	NM_001142551	TSS1500	S_Shore	-8.38704
cg22385764	Pos	specific	ASB8	NM_024095	TSS1500	S_Shore	13.3272
cg22580905	Pos	specific	TIMELESS	NM_003920	TSS200	S_Shore	#N/A
cg22906389	Pos	specific	CASP7	NM_033339	TSS1500	N_Shore	#N/A
cg22906389	Pos	specific	CASP7	NM_001227	TSS1500	N_Shore	#N/A
cg22906389	Pos	specific	CASP7	NM_033338	TSS1500	N_Shore	#N/A
cg22906389	Pos	specific	CASP7	NM_033340	TSS200	N_Shore	#N/A
cg22974215	Pos	specific	B3GAT3	NM_012200	TSS1500	Island	#N/A
cg22995176	Pos	specific	UPK3B	NM_182684	TSS1500	nan	-2.67032
cg22995176	Pos	specific	UPK3B	NM_030570	TSS1500	nan	-2.67032
cg23152667	Neg	specific	TBCA	NM_004607	TSS200	S_Shore	-4.96495
cg23372001	Pos	specific	HIST1H4J	NM_021968	TSS1500	N_Shore	4.55775
cg23412850	Pos	specific	SOCS2	NM_003877	Body	Island	-1.3343
cg23434459	Pos	specific	BCAP29	NR_027830	Body	Island	#N/A
cg23434459	Pos	specific	BCAP29	NM_018844	1stExon	Island	#N/A
cg23434459	Pos	specific	BCAP29	NM_018844	5'UTR	Island	#N/A
cg23434459	Pos	specific	BCAP29	NM_001008405	TSS1500	Island	#N/A
cg23735442	Neg	specific	SMG7	NM_201569	TSS1500	Island	-5.58616
cg23735442	Neg	specific	SMG7	NM_201568	TSS1500	Island	-5.58616
cg23735442	Neg	specific	SMG7	NM_173156	TSS1500	Island	-5.58616
cg20870559	Pos	specific	OAS2	NM_001032731	1stExon	nan	#N/A
cg20870559	Pos	specific	OAS2	NM_002535	1stExon	nan	#N/A
cg20870559	Pos	specific	OAS2	NM_016817	1stExon	nan	#N/A
cg21184495	Pos	specific	ZNF207	NM_001098507	TSS200	Island	#N/A
cg21184495	Pos	specific	ZNF207	NM_001032293	TSS200	Island	#N/A
cg21184495	Pos	specific	ZNF207	NM_003457	TSS200	Island	#N/A
cg21184495	Pos	specific	MIR632	NR_030362	TSS200	Island	#N/A
cg16310262	Neg	specific	C15orf44	NM_030800	1stExon	Island	-7.40647
cg16310262	Neg	specific	C15orf44	NM_030800	5'UTR	Island	-7.40647
cg16310262	Neg	specific	C15orf44	NM_001136043	5'UTR	Island	-7.40647
cg06538003	Neg	specific	FBXO48	NM_001024680	5'UTR	Island	#N/A
cg06538003	Neg	specific	APLF	NM_173545	TSS1500	Island	#N/A
cg06809565	Pos	specific	HCFC1	NM_005334	1stExon	Island	13.4359
cg06809565	Pos	specific	HCFC1	NM_005334	5'UTR	Island	13.4359
cg06809565	Pos	specific	TMEM187	NM_003492	TSS1500	Island	13.4359
cg07027075	Neg	specific	LIAS	NM_006859	Body	S_Shore	#N/A
cg07027075	Neg	specific	LIAS	NM_194451	Body	S_Shore	#N/A
cg07027075	Neg	specific	RPL9	NM_000661	TSS1500	S_Shore	#N/A
cg04660410	Pos	specific	VILL	NM_015873	Body	S_Shore	8.5644
cg04599297	Pos	specific	GAD2	NM_001134366	5'UTR	Island	#N/A
cg04599297	Pos	specific	GAD2	NM_000818	5'UTR	Island	#N/A
cg04599297	Pos	specific	GAD2	NM_000818	1stExon	Island	#N/A
cg04599297	Pos	specific	GAD2	NM_001134366	1stExon	Island	#N/A
cg04590978	Pos	specific	CCNJ	NM_001134376	TSS1500	Island	9.82132
cg04590978	Pos	specific	CCNJ	NM_001134375	TSS1500	Island	9.82132
cg04590978	Pos	specific	CCNJ	NM_019084	TSS1500	Island	9.82132
cg04515001	Neg	specific	KAAG1	NM_181337	1stExon	Island	#N/A
cg04515001	Neg	specific	DCDC2	NM_016356	1stExon	Island	#N/A
cg04515001	Neg	specific	KAAG1	NM_181337	3'UTR	Island	#N/A
cg04515001	Neg	specific	DCDC2	NM_016356	5'UTR	Island	#N/A
cg02055483	Pos	specific	NPAS4	NM_178864	TSS1500	N_Shore	-4.95471
cg02115041	Pos	specific	NPBWR1	NM_005285	TSS1500	Island	3.88626
cg02123547	Neg	specific	PIM1	NM_002648	TSS1500	Island	-8.07901
cg02537838	Neg	specific	C20orf151	NM_080833	TSS200	nan	17.3397
cg02554810	Pos	specific	SNX15	NM_147777	1stExon	Island	#N/A
cg02554810	Pos	specific	SNX15	NM_013306	1stExon	Island	#N/A
cg02989940	Pos	specific	AHSP	NM_016633	5'UTR	nan	19.1524
cg02989940	Pos	specific	AHSP	NM_016633	1stExon	nan	19.1524
cg03014628	Pos	specific	RAB3C	NM_138453	5'UTR	Island	2.58065
cg03014628	Pos	specific	RAB3C	NM_138453	1stExon	Island	2.58065
cg07389922	Pos	specific	DULLARD	NM_015343	Body	N_Shore	#N/A
cg07389922	Pos	specific	DULLARD	NM_001143775	Body	N_Shore	#N/A
cg07389922	Pos	specific	C17orf81	NM_203415	TSS1500	N_Shore	#N/A
cg03064067	Pos	specific	SLC6A15	NM_018057	TSS1500	S_Shore	0.0849599
cg03064067	Pos	specific	SLC6A15	NM_182767	TSS1500	S_Shore	0.0849599
cg03064067	Pos	specific	SLC6A15	NM_001146335	TSS1500	S_Shore	0.0849599
cg06634267	Neg	specific	SNRNP48	NM_152551	TSS200	N_Shore	-3.22071
cg06534172	Pos	specific	DDX39	NM_005804	TSS1500	Island	7.00965
cg21215336	Pos	specific	LRRC8E	NM_025061	5'UTR	Island	#N/A
cg06391468	Pos	specific	SOX9	NM_000346	5'UTR	Island	-1.18265
cg06391468	Pos	specific	SOX9	NM_000346	1stExon	Island	-1.18265
cg21250296	Pos	specific	HIST1H2BB	NM_021062	TSS1500	Island	#N/A
cg21250296	Pos	specific	HIST1H3C	NM_003531	TSS1500	Island	#N/A
cg21487207	Pos	specific	HOXC4	NM_014620	TSS200	N_Shore	11.3759
cg21487207	Pos	specific	HOXC6	NM_153693	TSS200	N_Shore	11.3759
cg21487207	Pos	specific	HOXC5	NR_003084	TSS200	N_Shore	11.3759
cg20743744	Neg	specific	C4orf42	NM_052861	TSS1500	Island	-3.01872
cg20743744	Neg	specific	CTBP1	NM_001328	TSS1500	Island	-3.01872
cg20743744	Neg	specific	CTBP1	NM_001012614	TSS1500	Island	-3.01872
cg24713204	Pos	specific	ZNF471	NM_020813	5'UTR	Island	8.6943
cg14221171	Pos	specific	TAC1	NM_013996	5'UTR	Island	#N/A
cg14221171	Pos	specific	TAC1	NM_003182	5'UTR	Island	#N/A
cg14221171	Pos	specific	TAC1	NM_013998	5'UTR	Island	#N/A
cg14221171	Pos	specific	TAC1	NM_013997	5'UTR	Island	#N/A
cg13578652	Pos	specific	UBASH3A	NM_001001895	TSS200	nan	-0.0192712
cg13578652	Pos	specific	UBASH3A	NM_018961	TSS200	nan	-0.0192712
cg04721883	Pos	specific	ESX1	NM_153448	5'UTR	Island	#N/A
cg04721883	Pos	specific	ESX1	NM_153448	1stExon	Island	#N/A
cg04837071	Neg	specific	EXD3	NM_017820	TSS1500	Island	#N/A
cg04837071	Neg	specific	NOXA1	NM_006647	Body	Island	#N/A
cg04947157	Neg	specific	TMC8	NM_152468	Body	S_Shore	11.2001
cg04947157	Neg	specific	TMC6	NM_007267	5'UTR	S_Shore	11.2001
cg04947157	Neg	specific	TMC6	NM_007267	1stExon	S_Shore	11.2001
cg05209917	Pos	specific	CNTN6	NM_014461	5'UTR	nan	-15.4304
cg05209917	Pos	specific	CNTN6	NM_014461	1stExon	nan	-15.4304
cg05362516	Pos	specific	IRX5	NM_005853	TSS200	Island	4.86322
cg05562327	Neg	specific	CPEB2	NM_182646	1stExon	Island	#N/A
cg05562327	Neg	specific	CPEB2	NM_182485	1stExon	Island	#N/A
cg05786809	Pos	specific	CKB	NM_001823	TSS1500	Island	4.77005
cg05899618	Pos	specific	GDF7	NM_182828	TSS1500	Island	-3.9975
cg06187947	Pos	specific	GULP1	NM_016315	TSS1500	Island	7.63483
cg16332577	Neg	specific	C17orf37	NM_032339	Body	N_Shore	-12.2966
cg15974053	Pos	specific	HSD17B14	NM_016246	5'UTR	N_Shore	-4.91365
cg15974053	Pos	specific	HSD17B14	NM_016246	1stExon	N_Shore	-4.91365
cg03853151	Pos	specific	OAT	NM_000274	1stExon	Island	10.8593
cg03853151	Pos	specific	OAT	NM_000274	5'UTR	Island	10.8593
cg15842400	Pos	specific	ATP5J	NM_001003697	5'UTR	Island	#N/A
cg15842400	Pos	specific	ATP5J	NM_001685	5'UTR	Island	#N/A
cg15842400	Pos	specific	ATP5J	NM_001003703	5'UTR	Island	#N/A
cg15842400	Pos	specific	ATP5J	NM_001003696	5'UTR	Island	#N/A
cg15842400	Pos	specific	ATP5J	NM_001003701	Body	Island	#N/A
cg15842400	Pos	specific	GABPA	NM_002040	TSS1500	Island	#N/A
cg19046959	Neg	specific	COL8A2	NM_005202	TSS200	nan	#N/A
cg16753336	Neg	specific	NPAS1	NM_002517	Body	Island	#N/A
cg16731016	Neg	specific	LGALS4	NM_006149	1stExon	nan	-8.73517
cg16632715	Pos	specific	HOXD11	NM_021192	1stExon	Island	9.63244
cg16490390	Pos	specific	MBOAT7	NM_024298	TSS1500	Island	#N/A
cg16490390	Pos	specific	MBOAT7	NM_001146056	TSS1500	Island	#N/A
cg16490390	Pos	specific	MBOAT7	NM_001146082	TSS1500	Island	#N/A
cg16490390	Pos	specific	MBOAT7	NM_001146083	TSS1500	Island	#N/A
cg16490390	Pos	specific	TSEN34	NM_001077446	TSS1500	Island	#N/A
cg16490390	Pos	specific	TSEN34	NM_024075	1stExon	Island	#N/A
cg16490390	Pos	specific	TSEN34	NM_024075	5'UTR	Island	#N/A
cg14346048	Pos	specific	TMEM47	NM_031442	1stExon	Island	-0.424245
cg14353516	Neg	specific	2017-09-02	NM_001008492	5'UTR	S_Shore	-6.72637
cg14353516	Neg	specific	2017-09-02	NM_001008491	5'UTR	S_Shore	-6.72637
cg14353516	Neg	specific	2017-09-02	NM_004404	5'UTR	S_Shore	-6.72637
cg14353516	Neg	specific	2017-09-02	NM_006155	5'UTR	S_Shore	-6.72637
cg14353516	Neg	specific	HDLBP	NM_005336	TSS1500	S_Shore	-6.72637
cg14473924	Pos	specific	PDZRN3	NM_015009	TSS200	Island	-3.83092
cg14865868	Neg	specific	TRIB2	NM_021643	TSS1500	N_Shore	6.60056
cg14865868	Neg	specific	TRIB2	NR_027303	TSS1500	N_Shore	6.60056
cg14887509	Pos	specific	WASF2	NM_006990	TSS200	Island	#N/A
cg14889768	Pos	specific	RAB32	NM_006834	TSS1500	Island	2.57082
cg14924091	Pos	specific	CHST14	NM_130468	TSS200	N_Shore	2.39392
cg19282250	Pos	specific	PRUNE2	NM_015225	Body	nan	#N/A
cg15250507	Pos	specific	C1orf106	NM_018265	TSS1500	Island	-5.07783
cg15468095	Neg	specific	PYCARD	NM_013258	TSS200	S_Shore	-12.4093
cg15468095	Neg	specific	PYCARD	NM_145182	TSS200	S_Shore	-12.4093
cg15544036	Neg	specific	CLDN4	NM_001305	1stExon	Island	#N/A
cg19222480	Pos	specific	UBE2C	NM_181801	TSS1500	Island	0.989346
cg19222480	Pos	specific	UBE2C	NM_181802	1stExon	Island	0.989346
cg19222480	Pos	specific	UBE2C	NM_181802	5'UTR	Island	0.989346
cg19222480	Pos	specific	UBE2C	NM_007019	Body	Island	0.989346
cg19222480	Pos	specific	UBE2C	NM_181800	Body	Island	0.989346
cg19222480	Pos	specific	UBE2C	NM_181803	Body	Island	0.989346
cg19222480	Pos	specific	UBE2C	NM_181799	Body	Island	0.989346
cg19007731	Pos	specific	RUNX1T1	NM_175635	5'UTR	nan	12.7856
cg19007731	Pos	specific	RUNX1T1	NM_175635	1stExon	nan	12.7856
cg18743730	Pos	specific	CA4	NM_000717	TSS1500	N_Shore	#N/A
cg16779976	Pos	specific	BLNK	NM_001114094	1stExon	nan	-14.0281
cg16779976	Pos	specific	BLNK	NM_013314	1stExon	nan	-14.0281
cg16872560	Pos	specific	PPP1R9A	NM_001166160	5'UTR	Island	#N/A
cg16872560	Pos	specific	PPP1R9A	NM_017650	5'UTR	Island	#N/A
cg16872560	Pos	specific	PPP1R9A	NM_001166160	1stExon	Island	#N/A
cg16872560	Pos	specific	PPP1R9A	NM_017650	1stExon	Island	#N/A
cg16984944	Pos	specific	TBC1D23	NM_018309	TSS1500	N_Shore	-6.67593
cg17191178	Pos	specific	SHOX2	NM_003030	TSS1500	S_Shore	3.90568
cg17191178	Pos	specific	SHOX2	NM_001163678	TSS1500	S_Shore	3.90568
cg17191178	Pos	specific	SHOX2	NM_006884	TSS1500	S_Shore	3.90568
cg17252960	Pos	specific	ID4	NM_001546	TSS1500	N_Shore	#N/A
cg17327492	Pos	specific	FSHR	NM_181446	TSS1500	nan	15.2947
cg17327492	Pos	specific	FSHR	NM_000145	TSS1500	nan	15.2947
cg17586860	Pos	specific	SSTR4	NM_001052	TSS200	Island	4.42483
cg17733100	Pos	specific	C1orf106	NM_018265	TSS1500	Island	#N/A
cg17878972	Pos	specific	HRASLS	NM_020386	5'UTR	Island	#N/A
cg17878972	Pos	specific	MGC2889	NR_026877	TSS1500	Island	#N/A
cg18248112	Neg	specific	KCNJ15	NM_002243	5'UTR	nan	2.99817
cg18248112	Neg	specific	KCNJ15	NM_170736	5'UTR	nan	2.99817
cg18618334	Pos	specific	CXCL12	NM_000609	TSS1500	Island	11.2745
cg18618334	Pos	specific	CXCL12	NM_001033886	TSS1500	Island	11.2745
cg18618334	Pos	specific	CXCL12	NM_199168	TSS1500	Island	11.2745
cg03699904	Pos	specific	SLC2A2	NM_000340	TSS1500	N_Shore	-14.2266
cg04001668	Neg	specific	GPR56	NM_001145770	5'UTR	nan	1.42949
cg04001668	Neg	specific	GPR56	NM_005682	5'UTR	nan	1.42949
cg24800810	Pos	specific	RGS7	NM_002924	TSS1500	S_Shore	#N/A
cg26937148	Pos	specific	NR2F1	NM_005654	1stExon	Island	2.48844
cg26937148	Pos	specific	NR2F1	NM_005654	5'UTR	Island	2.48844
cg25123470	Pos	specific	KCNIP2	NM_173195	TSS200	S_Shore	8.08898
cg25123470	Pos	specific	KCNIP2	NM_173192	TSS200	S_Shore	8.08898
cg25123470	Pos	specific	KCNIP2	NM_173191	TSS200	S_Shore	8.08898
cg25123470	Pos	specific	KCNIP2	NM_173193	TSS200	S_Shore	8.08898
cg25123470	Pos	specific	KCNIP2	NM_014591	TSS200	S_Shore	8.08898
cg25123470	Pos	specific	KCNIP2	NM_173197	TSS200	S_Shore	8.08898
cg25511807	Neg	specific	MMP7	NM_002423	1stExon	nan	-4.81441
cg25511807	Neg	specific	MMP7	NM_002423	5'UTR	nan	-4.81441
cg25766046	Pos	specific	ROR2	NM_004560	Body	Island	-0.5743
cg26940261	Neg	specific	C12orf75	NM_001145199	Body	S_Shore	3.90887
cg24816455	Pos	specific	SEMA3B	NM_001005914	Body	Island	3.44884
cg24816455	Pos	specific	SEMA3B	NM_004636	Body	Island	3.44884
cg25802871	Neg	specific	FTSJ2	NM_013393	TSS1500	S_Shore	-4.1906
cg25802871	Neg	specific	NUDT1	NM_198953	TSS1500	S_Shore	-4.1906
cg25802871	Neg	specific	NUDT1	NM_198954	TSS1500	S_Shore	-4.1906
cg25802871	Neg	specific	NUDT1	NM_198952	5'UTR	S_Shore	-4.1906
cg25802871	Neg	specific	NUDT1	NM_002452	5'UTR	S_Shore	-4.1906
cg25802871	Neg	specific	NUDT1	NM_198949	5'UTR	S_Shore	-4.1906
cg25802871	Neg	specific	NUDT1	NM_198950	5'UTR	S_Shore	-4.1906
cg25802871	Neg	specific	NUDT1	NM_198948	5'UTR	S_Shore	-4.1906
cg26357744	Neg	specific	RASSF1	NM_170713	Body	Island	#N/A
cg26357744	Neg	specific	RASSF1	NM_170714	Body	Island	#N/A
cg26357744	Neg	specific	RASSF1	NM_007182	Body	Island	#N/A
cg26357744	Neg	specific	RASSF1	NM_170712	5'UTR	Island	#N/A
cg26304237	Pos	specific	DNAJC6	NM_014787	TSS200	N_Shore	13.3072
cg26267310	Pos	specific	PLEKHA4	NM_001161354	3'UTR	Island	-4.93054
cg26267310	Pos	specific	HSD17B14	NM_016246	TSS1500	Island	-4.93054
cg26267310	Pos	specific	PLEKHA4	NM_020904	Body	Island	-4.93054
cg26055770	Pos	specific	PDZRN3	NM_015009	5'UTR	Island	4.90899
cg26055770	Pos	specific	PDZRN3	NM_015009	1stExon	Island	4.90899
cg25974870	Pos	specific	NUDT21	NM_007006	1stExon	Island	9.35968
cg25974870	Pos	specific	OGFOD1	NM_018233	TSS1500	Island	9.35968
cg25974870	Pos	specific	NUDT21	NM_007006	5'UTR	Island	9.35968
cg26674929	Pos	specific	IREB2	NM_004136	Body	Island	2.80899
cg25410279	Pos	specific	LAGE3	NM_006014	1stExon	Island	#N/A
cg25410279	Pos	specific	LAGE3	NM_006014	5'UTR	Island	#N/A
cg25753817	Pos	specific	INPP1	NM_002194	1stExon	N_Shore	-7.11392
cg25753817	Pos	specific	INPP1	NM_001128928	1stExon	N_Shore	-7.11392
cg25753817	Pos	specific	INPP1	NM_001128928	5'UTR	N_Shore	-7.11392
cg25753817	Pos	specific	INPP1	NM_002194	5'UTR	N_Shore	-7.11392
cg25098095	Neg	specific	VTA1	NM_016485	TSS200	Island	-4.72416
cg26680127	Pos	specific	MYLK3	NM_182493	TSS1500	nan	-12.9853
cg25524350	Pos	specific	SGCE	NM_001099400	Body	Island	-2.07368
cg25524350	Pos	specific	SGCE	NM_001099401	Body	Island	-2.07368
cg25524350	Pos	specific	SGCE	NM_003919	Body	Island	-2.07368
cg25524350	Pos	specific	PEG10	NM_001040152	TSS1500	Island	-2.07368
cg25524350	Pos	specific	PEG10	NM_015068	TSS1500	Island	-2.07368
cg04032226	Pos	specific	PYY	NM_004160	TSS1500	Island	#N/A
cg04032226	Pos	specific	NAGS	NM_153006	1stExon	Island	#N/A
cg13163729	Pos	specific	SIX3	NM_005413	1stExon	N_Shore	11.7591
cg13237906	Pos	specific	SLC26A2	NM_000112	TSS1500	Island	#N/A
cg13269407	Neg	specific	C22orf26	NM_018280	TSS200	Island	-6.4645
cg13269407	Neg	specific	LOC150381	NR_027034	Body	Island	-6.4645
cg13285447	Pos	specific	NUMBL	NM_004756	TSS200	Island	#N/A
cg10729531	Pos	specific	TCFL5	NM_006602	1stExon	Island	13.8961
cg10712623	Neg	specific	RARB	NM_000965	TSS1500	nan	-12.3358
cg10712623	Neg	specific	RARB	NM_016152	TSS200	nan	-12.3358
cg10705800	Neg	specific	CITED4	NM_133467	TSS1500	S_Shore	-1.7551
cg10677144	Pos	specific	MYOM1	NM_019856	TSS200	nan	#N/A
cg10677144	Pos	specific	MYOM1	NM_003803	TSS200	nan	#N/A
cg07629017	Pos	specific	NPBWR1	NM_005285	TSS1500	N_Shore	6.28062
cg08258650	Neg	specific	SLC1A2	NM_004171	TSS1500	S_Shore	-8.71732
cg08453968	Pos	specific	NXT1	NM_013248	5'UTR	Island	-5.81959
cg08548888	Neg	specific	MYD88	NM_002468	Body	S_Shore	-4.50156
cg08557686	Neg	specific	RTN4R	NM_023004	TSS1500	S_Shore	-4.98564
cg08608800	Pos	specific	ZC3H13	NM_015070	TSS200	Island	#N/A
cg08909157	Neg	specific	DOCK8	NM_203447	Body	S_Shore	-1.38053
cg08909157	Neg	specific	C9orf66	NM_152569	1stExon	S_Shore	-1.38053
cg08909157	Neg	specific	C9orf66	NM_152569	5'UTR	S_Shore	-1.38053
cg07507271	Pos	specific	C4orf42	NM_052861	TSS1500	Island	-7.05856
cg07507271	Pos	specific	CTBP1	NM_001328	5'UTR	Island	-7.05856
cg07507271	Pos	specific	CTBP1	NM_001012614	5'UTR	Island	-7.05856
cg07507271	Pos	specific	CTBP1	NM_001012614	1stExon	Island	-7.05856
cg07507271	Pos	specific	CTBP1	NM_001328	1stExon	Island	-7.05856
cg13169373	Pos	specific	APP	NM_201413	Body	Island	-29.3876
cg13169373	Pos	specific	APP	NM_000484	Body	Island	-29.3876
cg13169373	Pos	specific	APP	NM_201414	Body	Island	-29.3876
cg13169373	Pos	specific	APP	NM_001136129	Body	Island	-29.3876
cg13169373	Pos	specific	APP	NM_001136130	Body	Island	-29.3876
cg12941369	Neg	specific	PDCD6IP	NM_001162429	TSS1500	N_Shore	-13.1276
cg12941369	Neg	specific	PDCD6IP	NM_013374	TSS1500	N_Shore	-13.1276
cg12941369	Neg	specific	PDCD6IP	NR_027868	TSS1500	N_Shore	-13.1276
cg09261015	Pos	specific	ESX1	NM_153448	TSS200	Island	6.84158
cg12712746	Pos	specific	SAMM50	NM_015380	1stExon	Island	-4.39294
cg12712746	Pos	specific	SAMM50	NM_015380	5'UTR	Island	-4.39294
cg04108502	Pos	specific	CDK2	NM_001798	Body	Island	-8.08656
cg04108502	Pos	specific	CDK2	NM_052827	Body	Island	-8.08656
cg04108502	Pos	specific	SILV	NM_006928	TSS1500	Island	-8.08656
cg04169469	Pos	specific	ODC1	NM_002539	5'UTR	Island	-2.32657
cg04169469	Pos	specific	ODC1	NM_002539	1stExon	Island	-2.32657
cg04169469	Pos	specific	SNORA80B	NR_028374	TSS1500	Island	-2.32657
cg04504095	Pos	specific	FOXC1	NM_001453	1stExon	Island	#N/A
cg03251079	Pos	specific	HMGA2	NM_003483	1stExon	Island	#N/A
cg03251079	Pos	specific	HMGA2	NM_003484	1stExon	Island	#N/A
cg03251079	Pos	specific	HMGA2	NM_003484	5'UTR	Island	#N/A
cg03251079	Pos	specific	HMGA2	NM_003483	5'UTR	Island	#N/A
cg03251079	Pos	specific	RPSAP52	NR_026825	Body	Island	#N/A
cg13620808	Pos	specific	UBE2S	NM_014501	Body	Island	7.10919
cg07494518	Pos	specific	SIK1	NM_173354	TSS1500	nan	4.48054
cg07567107	Pos	specific	HEATR6	NM_022070	1stExon	Island	#N/A
cg11005826	Neg	specific	IGF2AS	NR_028044	Body	S_Shore	-9.08573
cg11005826	Neg	specific	INS-IGF2	NR_003512	Body	S_Shore	-9.08573
cg11005826	Neg	specific	IGF2AS	NR_028043	Body	S_Shore	-9.08573
cg11005826	Neg	specific	IGF2	NM_001007139	5'UTR	S_Shore	-9.08573
cg11037818	Neg	specific	nan	nan	nan	Island	-9.52864
cg11631518	Pos	specific	KCNC2	NM_139137	TSS200	S_Shore	#N/A
cg11631518	Pos	specific	KCNC2	NM_153748	TSS200	S_Shore	#N/A
cg11631518	Pos	specific	KCNC2	NM_139136	TSS200	S_Shore	#N/A
cg11738543	Pos	specific	SOCS2	NM_003877	Body	Island	-6.64625
cg12026394	Pos	specific	ANP32B	NM_006401	Body	Island	-5.33623
cg12378831	Pos	specific	ZC3H13	NM_015070	5'UTR	Island	#N/A
cg12379775	Pos	specific	NCRNA00176	NR_027687	Body	Island	#N/A
cg12379775	Pos	specific	NCRNA00176	NR_027686	Body	Island	#N/A
cg12535715	Pos	specific	HTRA4	NM_153692	1stExon	Island	3.63458
cg12535715	Pos	specific	HTRA4	NM_153692	5'UTR	Island	3.63458
cg09082287	Pos	specific	DNAJC6	NM_014787	5'UTR	N_Shore	3.38668
cg09082287	Pos	specific	DNAJC6	NM_014787	1stExon	N_Shore	3.38668
cg09562455	Pos	specific	NR0B1	NM_000475	5'UTR	Island	9.61108
cg09562455	Pos	specific	NR0B1	NM_000475	1stExon	Island	9.61108
cg27146152	Pos	specific	XAF1	NM_017523	5'UTR	nan	1.37185
cg27146152	Pos	specific	XAF1	NM_199139	5'UTR	nan	1.37185
cg27146152	Pos	specific	XAF1	NM_199139	1stExon	nan	1.37185
cg27146152	Pos	specific	XAF1	NM_017523	1stExon	nan	1.37185
cg27654142	Pos	specific	ZFP2	NM_030613	5'UTR	Island	#N/A
cg27654142	Pos	specific	ZFP2	NM_030613	1stExon	Island	#N/A
cg27634151	Pos	specific	GPR83	NM_016540	TSS200	Island	#N/A
cg27631817	Pos	specific	nan	nan	nan	nan	-5.07147
cg27449959	Pos	specific	ZNF517	NM_213605	5'UTR	S_Shore	-2.50288
cg27433088	Neg	specific	GALNT7	NM_017423	TSS1500	N_Shore	0.81607
cg27419217	Pos	specific	TROAP	NM_001100620	5'UTR	S_Shore	#N/A
cg27419217	Pos	specific	TROAP	NM_005480	5'UTR	S_Shore	#N/A
cg27351358	Pos	specific	BDNF	NM_170732	TSS1500	N_Shore	3.98424
cg27351358	Pos	specific	BDNF	NM_001143805	TSS1500	N_Shore	3.98424
cg27351358	Pos	specific	BDNF	NM_001143806	TSS1500	N_Shore	3.98424
cg27351358	Pos	specific	BDNF	NM_170731	1stExon	N_Shore	3.98424
cg27351358	Pos	specific	BDNF	NM_170731	5'UTR	N_Shore	3.98424
cg10016608	Neg	specific	GAS2L2	NM_139285	1stExon	nan	-2.23171
cg10059959	Pos	specific	PAX5	NM_016734	TSS1500	Island	#N/A
cg10141715	Pos	specific	SLC5A8	NM_145913	1stExon	Island	1.37514
cg10281002	Pos	specific	TBX5	NM_080717	TSS200	Island	7.69264
cg10281002	Pos	specific	TBX5	NM_000192	TSS200	Island	7.69264
cg10521852	Neg	specific	LPAR2	NM_004720	TSS1500	Island	-5.26815
cg09143663	Pos	specific	BACH1	NM_206866	TSS1500	N_Shore	#N/A
cg09143663	Pos	specific	BACH1	NM_001186	TSS1500	N_Shore	#N/A
cg24778383	Pos	specific	CD70	NM_001252	1stExon	Island	#N/A
cg20739510	Pos	specific	PEX14	NM_004565	TSS200	N_Shore	#N/A
cg01805282	Pos	specific	EYA4	NM_004100	5'UTR	Island	-0.245886
cg01805282	Pos	specific	EYA4	NM_172105	5'UTR	Island	-0.245886
cg01805282	Pos	specific	EYA4	NM_172103	5'UTR	Island	-0.245886
cg02043083	Pos	specific	PCMT1	NM_005389	1stExon	Island	#N/A

## Sheet: Lung
Composite Element REF	Pos/Neg	Common/Specific	UCSC_RefGene_Name	UCSC_RefGene_Accession	UCSC_RefGene_Group	Relation_to_UCSC_CpG_Island
cg22736354	Pos	common	NHLRC1	NM_198586	1stExon	Island	5.13032
cg25148589	Pos	common	GRIA2	NM_001083619	1stExon	N_Shore	5.87978
cg25148589	Pos	common	GRIA2	NM_000826	1stExon	N_Shore	5.87978
cg25148589	Pos	common	GRIA2	NM_000826	5'UTR	N_Shore	5.87978
cg25148589	Pos	common	GRIA2	NM_001083620	5'UTR	N_Shore	5.87978
cg25148589	Pos	common	GRIA2	NM_001083619	5'UTR	N_Shore	5.87978
cg06458239	Pos	common	ZNF549	NM_153263	TSS200	Island	7.98174
cg10523019	Pos	common	RHBDD1	NM_001167608	TSS1500	Island	6.08478
cg10523019	Pos	common	RHBDD1	NM_032276	TSS1500	Island	6.08478
cg12373771	Pos	common	CECR6	NM_031890	1stExon	Island	12.2697
cg12373771	Pos	common	CECR6	NM_001163079	5'UTR	Island	12.2697
cg22809047	Pos	common	RPL31	NM_001099693	TSS1500	Island	7.95468
cg22809047	Pos	common	RPL31	NM_000993	TSS1500	Island	7.95468
cg22809047	Pos	common	RPL31	NM_001098577	TSS1500	Island	7.95468
cg20300246	Pos	common	LHX3	NM_178138	Body	Island	0.183028
cg22719623	Pos	common	OPRM1	NM_001145286	1stExon	Island	9.42768
cg22719623	Pos	common	OPRM1	NM_001145282	1stExon	Island	9.42768
cg22719623	Pos	common	OPRM1	NM_001145283	1stExon	Island	9.42768
cg22719623	Pos	common	OPRM1	NM_001008505	1stExon	Island	9.42768
cg22719623	Pos	common	OPRM1	NM_001145285	1stExon	Island	9.42768
cg22719623	Pos	common	OPRM1	NM_001008503	1stExon	Island	9.42768
cg22719623	Pos	common	OPRM1	NM_001145284	1stExon	Island	9.42768
cg22719623	Pos	common	OPRM1	NM_001008504	1stExon	Island	9.42768
cg22719623	Pos	common	OPRM1	NM_000914	1stExon	Island	9.42768
cg22719623	Pos	common	OPRM1	NM_001145281	Body	Island	9.42768
cg22719623	Pos	common	OPRM1	NM_001145279	Body	Island	9.42768
cg22719623	Pos	common	OPRM1	NM_001145280	5'UTR	Island	9.42768
cg00548268	Pos	common	NPTX2	NM_002523	TSS1500	Island	5.049
cg00059225	Pos	common	GLRA1	NM_000171	1stExon	Island	3.20795
cg00059225	Pos	common	GLRA1	NM_001146040	1stExon	Island	3.20795
cg00059225	Pos	common	GLRA1	NM_000171	5'UTR	Island	3.20795
cg00059225	Pos	common	GLRA1	NM_001146040	5'UTR	Island	3.20795
cg02681442	Pos	common	FOXG1	NM_005249	TSS1500	N_Shore	13.5495
cg27320127	Pos	common	KCNK12	NM_022055	TSS1500	Island	2.76445
cg03664992	Pos	common	BMP8A	NM_181809	1stExon	Island	1.50571
cg03664992	Pos	common	BMP8A	NM_181809	5'UTR	Island	1.50571
cg12422450	Pos	common	CHGA	NM_001275	Body	Island	8.32784
cg19560758	Pos	common	ERRFI1	NM_018948	TSS1500	Island	10.766
cg15747595	Pos	common	TSPYL5	NM_033512	1stExon	Island	5.30681
cg12402251	Pos	common	CALB1	NM_004929	Body	nan	-2.39015
cg19996355	Pos	common	PBX4	NM_025245	1stExon	Island	8.79952
cg10608333	Pos	common	HIST1H4K	NM_003541	TSS200	Island	0.290835
cg21296230	Pos	common	GREM1	NM_013372	5'UTR	Island	4.83415
cg22909609	Neg	common	ITGBL1	NM_004791	Body	N_Shore	-10.705
cg23762517	Neg	common	HIVEP3	NM_001127714	1stExon	S_Shore	-11.0613
cg23762517	Neg	common	HIVEP3	NM_024503	1stExon	S_Shore	-11.0613
cg23762517	Neg	common	HIVEP3	NM_024503	5'UTR	S_Shore	-11.0613
cg23762517	Neg	common	HIVEP3	NM_001127714	5'UTR	S_Shore	-11.0613
cg02789485	Neg	common	GLIPR1L2	NM_152436	TSS1500	N_Shore	-2.71634
cg25809905	Neg	common	ITGA2B	NM_000419	TSS1500	nan	-10.296
cg25044651	Pos	common	LVRN	NM_173800	1stExon	Island	5.29893
cg12448933	Pos	common	RAB37	NM_175738	5'UTR	Island	9.52348
cg12448933	Pos	common	RAB37	NM_175738	1stExon	Island	9.52348
cg23639989	Pos	common	FAM105A	NM_019018	TSS1500	Island	6.94313
cg17729667	Pos	common	NINL	NM_025176	TSS1500	Island	3.28262
cg21197871	Pos	common	C8orf38	NM_152416	TSS1500	N_Shore	6.54125
cg27285720	Neg	common	GBP4	NM_052941	TSS200	nan	-2.6593
cg16386080	Pos	common	CDK20	NM_012119	Body	N_Shore	6.09439
cg16386080	Pos	common	CDK20	NM_001170639	Body	N_Shore	6.09439
cg16386080	Pos	common	CDK20	NM_178432	Body	N_Shore	6.09439
cg16386080	Pos	common	CDK20	NM_001039803	Body	N_Shore	6.09439
cg16386080	Pos	common	CDK20	NM_001170640	Body	N_Shore	6.09439
cg13881341	Neg	common	FGF21	NM_019113	TSS200	S_Shelf	-0.360193
cg13881341	Neg	common	FUT1	NM_000148	TSS1500	S_Shelf	-0.360193
cg26394940	Neg	common	C22orf26	NM_018280	Body	N_Shore	-17.1614
cg26394940	Neg	common	LOC150381	NR_027034	TSS1500	N_Shore	-17.1614
cg05590982	Neg	common	NUPR1	NM_012385	1stExon	nan	-3.01553
cg05590982	Neg	common	NUPR1	NM_001042483	1stExon	nan	-3.01553
cg25839227	Neg	common	ABI3	NM_001135186	Body	nan	9.10977
cg25839227	Neg	common	ABI3	NM_016428	Body	nan	9.10977
cg22166290	Pos	common	BCL11A	NM_138559	1stExon	N_Shore	0.922022
cg22166290	Pos	common	BCL11A	NM_022893	1stExon	N_Shore	0.922022
cg22166290	Pos	common	BCL11A	NM_018014	1stExon	N_Shore	0.922022
cg22166290	Pos	common	BCL11A	NM_138559	5'UTR	N_Shore	0.922022
cg22166290	Pos	common	BCL11A	NM_022893	5'UTR	N_Shore	0.922022
cg22166290	Pos	common	BCL11A	NM_018014	5'UTR	N_Shore	0.922022
cg19728223	Pos	common	KCNQ1	NM_000218	Body	Island	5.18618
cg19728223	Pos	common	KCNQ1	NM_181798	Body	Island	5.18618
cg15403517	Pos	common	SRD5A2	NM_000348	TSS1500	Island	2.591
cg12554573	Neg	common	PARP3	NM_001003931	5'UTR	S_Shore	0.322518
cg12554573	Neg	common	PARP3	NM_005485	5'UTR	S_Shore	0.322518
cg12554573	Neg	common	RRP9	NM_004704	TSS1500	S_Shore	0.322518
cg12554573	Neg	common	PARP3	NM_001003931	1stExon	S_Shore	0.322518
cg12554573	Neg	common	PARP3	NM_005485	1stExon	S_Shore	0.322518
cg21870884	Pos	common	GPR25	NM_005298	1stExon	Island	3.93587
cg24315815	Neg	common	PLSCR4	NM_001128305	TSS1500	S_Shore	-11.1598
cg24315815	Neg	common	PLSCR4	NM_020353	TSS1500	S_Shore	-11.1598
cg24315815	Neg	common	PLSCR4	NM_001128304	TSS1500	S_Shore	-11.1598
cg24315815	Neg	common	PLSCR4	NM_001128306	TSS1500	S_Shore	-11.1598
cg01346718	Neg	common	CSNK1E	NM_001894	5'UTR	S_Shore	-12.2263
cg01346718	Neg	common	CSNK1E	NM_152221	TSS1500	S_Shore	-12.2263
cg23158811	Pos	common	PBX4	NM_025245	TSS1500	Island	7.87276
cg22580512	Neg	common	NCOR2	NM_006312	5'UTR	N_Shore	-6.49617
cg22580512	Neg	common	NCOR2	NM_001077261	5'UTR	N_Shore	-6.49617
cg26381783	Pos	common	KANK1	NM_015158	5'UTR	Island	5.58365
cg02037013	Neg	common	MC4R	NM_005912	1stExon	nan	4.56835
cg27316956	Neg	common	SYNE1	NM_033071	TSS1500	S_Shore	-3.33666
cg27316956	Neg	common	SYNE1	NM_182961	TSS1500	S_Shore	-3.33666
cg00451635	Neg	common	EMP2	NM_001424	TSS1500	S_Shore	-10.4884
cg11536940	Neg	common	PGCP	NM_016134	5'UTR	S_Shore	-6.07192
cg17977409	Pos	common	SH3GL2	NM_003026	1stExon	Island	8.53908
cg17977409	Pos	common	SH3GL2	NM_003026	5'UTR	Island	8.53908
cg09744051	Neg	common	A4GALT	NM_017436	5'UTR	N_Shore	-3.62518
cg22892110	Pos	specific	MAPK15	NM_139021	Body	Island	0.324629
cg19531130	Neg	specific	KIAA1377	NM_020802	Body	S_Shore	-6.88735
cg19531130	Neg	specific	ANGPTL5	NM_178127	5'UTR	S_Shore	-6.88735
cg19534945	Pos	specific	LCN12	NM_178536	Body	Island	3.29304
cg19481953	Neg	specific	SRPX2	NM_014467	TSS1500	nan	3.39275
cg10198932	Neg	specific	C21orf129	NR_027272	TSS1500	nan	-0.994172
cg10198932	Neg	specific	NCRNA00112	NR_024028	TSS1500	nan	-0.994172
cg04275881	Neg	specific	SLAMF8	NM_020125	TSS200	nan	-5.25744
cg10331779	Pos	specific	CTNND2	NM_001332	TSS1500	S_Shore	4.39232
cg10725344	Neg	specific	FAM180A	NM_205855	TSS200	nan	-2.98602
cg04088433	Neg	specific	DCN	NM_001920	1stExon	nan	-3.10153
cg04088433	Neg	specific	DCN	NM_001920	5'UTR	nan	-3.10153
cg03662459	Neg	specific	IL11RA	NM_004512	5'UTR	nan	3.80629
cg03662459	Neg	specific	IL11RA	NM_001142784	5'UTR	nan	3.80629
cg03662459	Neg	specific	IL11RA	NM_147162	5'UTR	nan	3.80629
cg03019000	Neg	specific	TEX264	NR_024012	TSS1500	N_Shore	-4.50595
cg03019000	Neg	specific	TEX264	NM_001129884	TSS1500	N_Shore	-4.50595
cg03019000	Neg	specific	TEX264	NM_015926	TSS1500	N_Shore	-4.50595
cg02611863	Neg	specific	L3MBTL	NM_032107	5'UTR	N_Shore	-5.38237
cg02611863	Neg	specific	L3MBTL	NM_015478	5'UTR	N_Shore	-5.38237
cg02611863	Neg	specific	L3MBTL	NM_032107	1stExon	N_Shore	-5.38237
cg02611863	Neg	specific	L3MBTL	NM_015478	1stExon	N_Shore	-5.38237
cg10983208	Neg	specific	SPOCK2	NM_014767	5'UTR	S_Shore	-10.1693
cg10983208	Neg	specific	SPOCK2	NM_001134434	5'UTR	S_Shore	-10.1693
cg11993754	Pos	specific	ERBB2	NM_001005862	5'UTR	Island	2.43496
cg11993754	Pos	specific	ERBB2	NM_004448	1stExon	Island	2.43496
cg07211259	Neg	specific	PDCD1LG2	NM_025239	TSS200	nan	-6.03164
cg17238009	Pos	specific	C10orf11	NM_032024	1stExon	nan	4.9254
cg17238009	Pos	specific	C10orf11	NM_032024	5'UTR	nan	4.9254
cg04312209	Neg	specific	IL7R	NM_002185	1stExon	nan	7.06297
cg09674867	Neg	specific	C11orf16	NM_020643	5'UTR	nan	-2.40778
cg15439862	Pos	specific	DSC3	NM_024423	1stExon	Island	-5.10029
cg15439862	Pos	specific	DSC3	NM_001941	1stExon	Island	-5.10029
cg09404633	Neg	specific	LMOD1	NM_012134	1stExon	nan	-7.06613
cg02019333	Neg	specific	UPK1B	NM_006952	TSS1500	nan	-6.26063
cg06885782	Neg	specific	KCNQ4	NM_172163	TSS1500	N_Shore	-7.53414
cg06885782	Neg	specific	KCNQ4	NM_004700	TSS1500	N_Shore	-7.53414
cg06392241	Pos	specific	NUDT4	NM_199040	TSS1500	N_Shore	4.18566
cg06392241	Pos	specific	NUDT4P1	NR_002212	TSS1500	N_Shore	4.18566
cg06392241	Pos	specific	NUDT4	NM_019094	TSS1500	N_Shore	4.18566
cg07952391	Neg	specific	THNSL2	NM_018271	5'UTR	Island	-8.13695
cg06096336	Neg	specific	PSMD1	NM_002807	Body	nan	7.64782
cg06096336	Neg	specific	HTR2B	NM_000867	1stExon	nan	7.64782
cg06096336	Neg	specific	HTR2B	NM_000867	5'UTR	nan	7.64782
cg07965823	Pos	specific	ISM2	NM_199296	Body	Island	3.09668
cg07965823	Pos	specific	ISM2	NM_182509	Body	Island	3.09668
cg06003187	Neg	specific	GUCA2A	NM_033553	Body	nan	-6.20746
cg05722906	Neg	specific	CYP4F12	NM_023944	TSS200	nan	1.44691
cg08818984	Neg	specific	NR3C1	NM_001018077	1stExon	nan	-11.6626
cg08818984	Neg	specific	NR3C1	NM_001018074	1stExon	nan	-11.6626
cg08818984	Neg	specific	NR3C1	NM_001018075	5'UTR	nan	-11.6626
cg08818984	Neg	specific	NR3C1	NM_001018077	5'UTR	nan	-11.6626
cg08818984	Neg	specific	NR3C1	NM_001018074	5'UTR	nan	-11.6626
cg05714729	Pos	specific	GALNT1	NM_020474	TSS1500	nan	-5.59508
cg05697976	Pos	specific	FAR2	NM_018099	TSS200	nan	7.48624
cg05105913	Neg	specific	XYLT2	NM_022167	TSS1500	Island	-4.18695
cg05094216	Neg	specific	MED12L	NM_053002	Body	nan	-5.35772
cg05094216	Neg	specific	P2RY12	NM_022788	5'UTR	nan	-5.35772
cg04794887	Neg	specific	LETM1	NM_012318	TSS1500	Island	-8.09627
cg04567009	Neg	specific	FCGR3B	NM_000570	Body	nan	-4.76051
cg19290962	Neg	specific	TMC2	NM_080751	Body	nan	6.55578
cg14764661	Pos	specific	MRC2	NM_006039	TSS1500	N_Shore	1.34817
cg14183455	Pos	specific	MATN1	NM_002379	TSS1500	S_Shelf	1.14931
cg19471399	Pos	specific	CCDC77	NM_001130147	5'UTR	S_Shelf	15.6489
cg19471399	Pos	specific	CCDC77	NM_001130146	5'UTR	S_Shelf	15.6489
cg19471399	Pos	specific	CCDC77	NM_032358	5'UTR	S_Shelf	15.6489
cg19471399	Pos	specific	CCDC77	NM_001130148	5'UTR	S_Shelf	15.6489
cg14221831	Pos	specific	CDH16	NM_004062	1stExon	N_Shelf	6.32282
cg14221831	Pos	specific	CDH16	NM_004062	5'UTR	N_Shelf	6.32282
cg14236602	Neg	specific	PFKL	NR_024108	Body	S_Shore	-5.73501
cg14236602	Neg	specific	PFKL	NM_002626	Body	S_Shore	-5.73501
cg19358442	Pos	specific	ALX4	NM_021926	Body	Island	2.68508
cg14753432	Pos	specific	ALX4	NM_021926	Body	N_Shore	7.21028
cg17753124	Pos	specific	IER2	NM_004907	TSS1500	N_Shore	8.68468
cg17753124	Pos	specific	STX10	NM_003765	Body	N_Shore	8.68468
cg15726245	Pos	specific	GPR12	NM_005288	Body	N_Shore	15.1495
cg14870271	Neg	specific	LGALS3BP	NM_005567	1stExon	nan	-0.898693
cg14870271	Neg	specific	LGALS3BP	NM_005567	5'UTR	nan	-0.898693
cg15748507	Pos	specific	PRLHR	NM_004248	Body	Island	4.90009
cg19145398	Neg	specific	FOXS1	NM_004118	TSS1500	S_Shore	-0.514725
cg15776355	Neg	specific	C1R	NM_001733	TSS1500	nan	0.340847
cg15822346	Pos	specific	SLC16A10	NM_018593	TSS200	Island	6.02339
cg18589624	Neg	specific	INMT	NM_006774	TSS1500	nan	2.88528
cg17983307	Neg	specific	IGFN1	NM_001164586	Body	nan	-1.54752
cg17706173	Neg	specific	IFT140	NM_014714	Body	N_Shore	13.1023
cg17833578	Neg	specific	LRIT1	NM_015613	TSS1500	nan	7.13431
cg17829936	Neg	specific	TAAR5	NM_003967	1stExon	nan	-3.81736
cg18727700	Neg	specific	SRPX2	NM_014467	TSS1500	nan	2.43451
cg12100791	Neg	specific	PYCARD	NM_013258	TSS200	S_Shore	-5.10245
cg12100791	Neg	specific	PYCARD	NM_145182	TSS200	S_Shore	-5.10245
cg01861509	Neg	specific	SPOCK2	NM_014767	TSS1500	S_Shore	-2.55901
cg01861509	Neg	specific	SPOCK2	NM_001134434	TSS1500	S_Shore	-2.55901
cg01017147	Neg	specific	DNM3	NM_001136127	TSS1500	N_Shore	-6.75137
cg01017147	Neg	specific	DNM3	NM_015569	TSS1500	N_Shore	-6.75137
cg00532335	Neg	specific	LGI1	NM_005097	TSS1500	nan	6.20654
cg13348944	Neg	specific	SCN2B	NM_004588	1stExon	nan	2.33826
cg00418150	Pos	specific	ALX4	NM_021926	Body	Island	6.02052
cg13531460	Neg	specific	GPR55	NM_005683	TSS1500	nan	-7.6964
cg07613153	Neg	specific	TDRD9	NM_153046	Body	nan	-9.29854
cg13552869	Neg	specific	SEZ6L2	NM_001114099	Body	N_Shore	-2.74021
cg13552869	Neg	specific	SEZ6L2	NM_201575	Body	N_Shore	-2.74021
cg13552869	Neg	specific	SEZ6L2	NM_001114100	Body	N_Shore	-2.74021
cg13552869	Neg	specific	SEZ6L2	NM_012410	Body	N_Shore	-2.74021
cg14120436	Pos	specific	GNB5	NM_016194	5'UTR	nan	6.40227
cg14121103	Pos	specific	ABHD5	NM_016006	TSS1500	N_Shore	-1.62213
cg00739120	Pos	specific	GAPDHS	NM_014364	Body	N_Shore	1.73612
cg00739120	Pos	specific	TMEM147	NM_032635	TSS1500	N_Shore	1.73612
cg13042288	Pos	specific	ANPEP	NM_001150	5'UTR	nan	12.2336
cg12473775	Neg	specific	RHOD	NM_014578	Body	S_Shore	-5.42266
cg04459030	Neg	specific	GHRH	NM_021081	Body	nan	3.74559
cg01817393	Neg	specific	GNAS	NM_080425	TSS1500	N_Shore	-7.03277
cg01817393	Neg	specific	GNAS	NM_001077490	TSS1500	N_Shore	-7.03277
cg01817393	Neg	specific	GNAS	NM_016592	3'UTR	N_Shore	-7.03277
cg12177677	Pos	specific	CYTIP	NM_004288	1stExon	nan	2.88332
cg01703884	Pos	specific	MYO1H	NM_001101421	Body	nan	4.33132
cg01479232	Neg	specific	C20orf54	NM_033409	1stExon	nan	-1.48497
cg01479232	Neg	specific	C20orf54	NM_033409	5'UTR	nan	-1.48497
cg12435792	Neg	specific	PDE6B	NM_001145291	1stExon	N_Shore	10.6382
cg12435792	Neg	specific	PDE6B	NM_000283	1stExon	N_Shore	10.6382
cg12435792	Neg	specific	PDE6B	NM_000283	5'UTR	N_Shore	10.6382
cg12435792	Neg	specific	PDE6B	NM_001145291	5'UTR	N_Shore	10.6382
cg01402255	Neg	specific	GATAD2B	NM_020699	Body	nan	-7.14092
cg01169610	Pos	specific	INPP4A	NM_001566	5'UTR	nan	7.0671
cg01169610	Pos	specific	INPP4A	NM_004027	5'UTR	nan	7.0671
cg01169610	Pos	specific	INPP4A	NM_001134224	5'UTR	nan	7.0671
cg01169610	Pos	specific	INPP4A	NM_001134225	5'UTR	nan	7.0671
cg26331247	Neg	specific	LOC284805	NR_026959	Body	nan	-6.03223
cg26379475	Neg	specific	SH2D1B	NM_053282	1stExon	nan	-3.74715
cg26306976	Pos	specific	ITGB1BP1	NM_022334	TSS1500	S_Shore	9.1684
cg26306976	Pos	specific	ITGB1BP1	NM_004763	TSS1500	S_Shore	9.1684
cg26306976	Pos	specific	CPSF3	NM_016207	Body	S_Shore	9.1684
cg26256793	Neg	specific	COL11A1	NM_001168249	TSS1500	nan	-11.32
cg26256793	Neg	specific	COL11A1	NM_080629	TSS1500	nan	-11.32
cg26256793	Neg	specific	COL11A1	NM_080630	TSS1500	nan	-11.32
cg26256793	Neg	specific	COL11A1	NM_001854	TSS1500	nan	-11.32
cg27495845	Neg	specific	FCRLB	NM_001002901	Body	N_Shelf	-10.091
cg27305303	Neg	specific	OTOF	NM_194248	Body	N_Shelf	-10.6488
cg19947621	Pos	specific	KIF24	NM_194313	Body	nan	7.35674
cg21109025	Pos	specific	CCL2	NM_002982	TSS1500	nan	2.5711
cg21207418	Pos	specific	ACP5	NM_001111036	5'UTR	N_Shore	13.6118
cg21207418	Pos	specific	ACP5	NM_001111034	5'UTR	N_Shore	13.6118
cg21207418	Pos	specific	ACP5	NM_001111035	5'UTR	N_Shore	13.6118
cg21207418	Pos	specific	ACP5	NM_001611	TSS200	N_Shore	13.6118
cg22836229	Pos	specific	EFCAB1	NM_001142857	5'UTR	Island	2.04055
cg22836229	Pos	specific	EFCAB1	NM_024593	5'UTR	Island	2.04055
cg22836229	Pos	specific	EFCAB1	NM_001142857	1stExon	Island	2.04055
cg22836229	Pos	specific	EFCAB1	NM_024593	1stExon	Island	2.04055
cg22836229	Pos	specific	EFCAB1	NR_024605	Body	Island	2.04055
cg22960952	Neg	specific	C4orf26	NM_178497	TSS200	nan	8.75784
cg23114594	Neg	specific	BEND7	NM_001100912	5'UTR	nan	-2.1713
cg23114594	Neg	specific	BEND7	NM_152751	5'UTR	nan	-2.1713
cg23338195	Neg	specific	SLC30A8	NM_173851	TSS1500	nan	-5.78755
cg23338993	Neg	specific	UGT1A10	NM_019075	Body	nan	5.36071
cg23338993	Neg	specific	UGT1A9	NM_021027	Body	nan	5.36071
cg23338993	Neg	specific	UGT1A7	NM_019077	Body	nan	5.36071
cg23338993	Neg	specific	UGT1A8	NM_019076	Body	nan	5.36071
cg23338993	Neg	specific	UGT1A6	NM_205862	5'UTR	nan	5.36071
cg23338993	Neg	specific	UGT1A6	NM_205862	1stExon	nan	5.36071
cg23338993	Neg	specific	UGT1A6	NM_001072	TSS1500	nan	5.36071
cg23571857	Neg	specific	XAF1	NM_199139	TSS1500	nan	-5.8317
cg23571857	Neg	specific	XAF1	NM_017523	TSS1500	nan	-5.8317
cg23665603	Neg	specific	SEC14L2	NM_012429	TSS1500	N_Shore	-10.1212
cg23665603	Neg	specific	SEC14L2	NM_033382	TSS1500	N_Shore	-10.1212
cg24474182	Pos	specific	MED12L	NM_053002	Body	nan	2.27073
cg24474182	Pos	specific	P2RY13	NM_176894	1stExon	nan	2.27073
cg25485913	Neg	specific	nan	nan	nan	nan	-11.1315
cg19668234	Neg	specific	PRSS50	NM_013270	TSS200	Island	-2.71423

## Sheet: Saliva
Composite Element REF	Pos/Neg	Common/Specific	UCSC_RefGene_Name	UCSC_RefGene_Accession	UCSC_RefGene_Group	Relation_to_UCSC_CpG_Island
cg22736354	Pos	common	NHLRC1	NM_198586	1stExon	Island	8.2756
cg25148589	Pos	common	GRIA2	NM_001083619	1stExon	N_Shore	1.32742
cg25148589	Pos	common	GRIA2	NM_000826	1stExon	N_Shore	1.32742
cg25148589	Pos	common	GRIA2	NM_000826	5'UTR	N_Shore	1.32742
cg25148589	Pos	common	GRIA2	NM_001083620	5'UTR	N_Shore	1.32742
cg25148589	Pos	common	GRIA2	NM_001083619	5'UTR	N_Shore	1.32742
cg06458239	Pos	common	ZNF549	NM_153263	TSS200	Island	2.32958
cg10523019	Pos	common	RHBDD1	NM_001167608	TSS1500	Island	3.53371
cg10523019	Pos	common	RHBDD1	NM_032276	TSS1500	Island	3.53371
cg04084157	Pos	common	VGF	NM_003378	TSS200	Island	2.38245
cg12373771	Pos	common	CECR6	NM_031890	1stExon	Island	-0.0993469
cg12373771	Pos	common	CECR6	NM_001163079	5'UTR	Island	-0.0993469
cg22809047	Pos	common	RPL31	NM_001099693	TSS1500	Island	0.0764336
cg22809047	Pos	common	RPL31	NM_000993	TSS1500	Island	0.0764336
cg22809047	Pos	common	RPL31	NM_001098577	TSS1500	Island	0.0764336
cg20300246	Pos	common	LHX3	NM_178138	Body	Island	4.1351
cg06493994	Pos	common	SCGN	NM_006998	1stExon	Island	5.82819
cg06493994	Pos	common	SCGN	NM_006998	5'UTR	Island	5.82819
cg04528819	Pos	common	KLF14	NM_138693	1stExon	Island	1.14896
cg22719623	Pos	common	OPRM1	NM_001145286	1stExon	Island	3.98959
cg22719623	Pos	common	OPRM1	NM_001145282	1stExon	Island	3.98959
cg22719623	Pos	common	OPRM1	NM_001145283	1stExon	Island	3.98959
cg22719623	Pos	common	OPRM1	NM_001008505	1stExon	Island	3.98959
cg22719623	Pos	common	OPRM1	NM_001145285	1stExon	Island	3.98959
cg22719623	Pos	common	OPRM1	NM_001008503	1stExon	Island	3.98959
cg22719623	Pos	common	OPRM1	NM_001145284	1stExon	Island	3.98959
cg22719623	Pos	common	OPRM1	NM_001008504	1stExon	Island	3.98959
cg22719623	Pos	common	OPRM1	NM_000914	1stExon	Island	3.98959
cg22719623	Pos	common	OPRM1	NM_001145281	Body	Island	3.98959
cg22719623	Pos	common	OPRM1	NM_001145279	Body	Island	3.98959
cg22719623	Pos	common	OPRM1	NM_001145280	5'UTR	Island	3.98959
cg20692569	Pos	common	FZD9	NM_003508	1stExon	Island	2.31174
cg00059225	Pos	common	GLRA1	NM_000171	1stExon	Island	7.58736
cg00059225	Pos	common	GLRA1	NM_001146040	1stExon	Island	7.58736
cg00059225	Pos	common	GLRA1	NM_000171	5'UTR	Island	7.58736
cg00059225	Pos	common	GLRA1	NM_001146040	5'UTR	Island	7.58736
cg02681442	Pos	common	FOXG1	NM_005249	TSS1500	N_Shore	2.80293
cg27320127	Pos	common	KCNK12	NM_022055	TSS1500	Island	2.07992
cg19945840	Pos	common	SDF4	NM_016547	TSS1500	Island	-1.71887
cg19945840	Pos	common	SDF4	NM_016176	TSS1500	Island	-1.71887
cg19945840	Pos	common	B3GALT6	NM_080605	1stExon	Island	-1.71887
cg25942450	Pos	common	TLX3	NM_021025	TSS200	Island	0.364083
cg03664992	Pos	common	BMP8A	NM_181809	1stExon	Island	-2.34508
cg03664992	Pos	common	BMP8A	NM_181809	5'UTR	Island	-2.34508
cg12422450	Pos	common	CHGA	NM_001275	Body	Island	1.35892
cg18236477	Pos	common	ATP8A2	NM_016529	Body	Island	3.7976
cg19560758	Pos	common	ERRFI1	NM_018948	TSS1500	Island	2.37167
cg10235817	Pos	common	ADRA2C	NM_000683	1stExon	Island	6.26095
cg00107187	Pos	common	TMEM179	NM_207379	1stExon	Island	-0.17078
cg08209133	Pos	common	SLC10A4	NM_152679	1stExon	Island	2.42543
cg02654291	Pos	common	C9orf64	NM_032307	TSS1500	Island	6.32949
cg06646021	Pos	common	RAB4A	NM_004578	TSS1500	N_Shore	4.89033
cg21296230	Pos	common	GREM1	NM_013372	5'UTR	Island	3.18668
cg17497271	Pos	common	GPR176	NM_007223	5'UTR	Island	0.726253
cg17497271	Pos	common	GPR176	NM_007223	1stExon	Island	0.726253
cg06156376	Pos	common	SHOX2	NM_006884	1stExon	Island	0.59131
cg06156376	Pos	common	SHOX2	NM_003030	1stExon	Island	0.59131
cg06156376	Pos	common	SHOX2	NM_001163678	1stExon	Island	0.59131
cg06156376	Pos	common	SHOX2	NM_001163678	5'UTR	Island	0.59131
cg06156376	Pos	common	SHOX2	NM_006884	5'UTR	Island	0.59131
cg06156376	Pos	common	SHOX2	NM_003030	5'UTR	Island	0.59131
cg06291867	Pos	common	HTR7	NM_019860	1stExon	Island	4.31548
cg06291867	Pos	common	HTR7	NM_019859	1stExon	Island	4.31548
cg06291867	Pos	common	HTR7	NM_000872	1stExon	Island	4.31548
cg22909609	Neg	common	ITGBL1	NM_004791	Body	N_Shore	-2.00943
cg21589115	Pos	common	DKKL1	NM_014419	5'UTR	Island	1.97312
cg21589115	Pos	common	DKKL1	NM_014419	1stExon	Island	1.97312
cg21589115	Pos	common	TEAD2	NM_003598	TSS1500	Island	1.97312
cg09809672	Neg	common	EDARADD	NM_080738	TSS1500	N_Shore	-2.56892
cg09809672	Neg	common	EDARADD	NM_145861	5'UTR	N_Shore	-2.56892
cg09809672	Neg	common	EDARADD	NM_145861	1stExon	N_Shore	-2.56892
cg15201635	Pos	common	SMPD3	NM_018667	TSS1500	Island	0.784029
cg23762517	Neg	common	HIVEP3	NM_001127714	1stExon	S_Shore	-3.10674
cg23762517	Neg	common	HIVEP3	NM_024503	1stExon	S_Shore	-3.10674
cg23762517	Neg	common	HIVEP3	NM_024503	5'UTR	S_Shore	-3.10674
cg23762517	Neg	common	HIVEP3	NM_001127714	5'UTR	S_Shore	-3.10674
cg13460409	Pos	common	DSCR6	NM_018962	Body	S_Shore	7.82988
cg14419187	Pos	common	UNC80	NM_032504	Body	S_Shore	-0.406235
cg14419187	Pos	common	UNC80	NM_182587	Body	S_Shore	-0.406235
cg19096475	Pos	common	ASAM	NM_024769	TSS1500	Island	-2.1353
cg18180155	Pos	common	SMC1B	NM_148674	1stExon	Island	-1.11174
cg18180155	Pos	common	RIBC2	NM_015653	TSS200	Island	-1.11174
cg18180155	Pos	common	SMC1B	NM_148674	5'UTR	Island	-1.11174
cg18267374	Pos	common	NEFM	NM_001105541	TSS1500	Island	2.58859
cg18267374	Pos	common	NEFM	NM_005382	5'UTR	Island	2.58859
cg18267374	Pos	common	NEFM	NM_005382	1stExon	Island	2.58859
cg22161476	Pos	common	FSTL5	NM_001128427	1stExon	nan	4.01977
cg22161476	Pos	common	FSTL5	NM_001128428	1stExon	nan	4.01977
cg22161476	Pos	common	FSTL5	NM_020116	1stExon	nan	4.01977
cg22161476	Pos	common	FSTL5	NM_001128427	5'UTR	nan	4.01977
cg22161476	Pos	common	FSTL5	NM_001128428	5'UTR	nan	4.01977
cg22161476	Pos	common	FSTL5	NM_020116	5'UTR	nan	4.01977
cg25268718	Pos	common	PSME1	NM_006263	TSS1500	N_Shore	-2.03875
cg25268718	Pos	common	PSME1	NM_176783	TSS1500	N_Shore	-2.03875
cg25809905	Neg	common	ITGA2B	NM_000419	TSS1500	nan	-1.82395
cg00563932	Neg	common	PTGDS	NM_000954	TSS1500	N_Shore	0.069876
cg07408456	Neg	common	PGLYRP2	NM_052890	TSS1500	nan	0.861607
cg06493386	Pos	common	TRPA1	NM_007332	1stExon	Island	0.751226
cg06493386	Pos	common	TRPA1	NM_007332	5'UTR	Island	0.751226
cg25044651	Pos	common	LVRN	NM_173800	1stExon	Island	2.58786
cg26372517	Pos	common	TFAP2E	NM_178548	5'UTR	Island	2.55693
cg26372517	Pos	common	TFAP2E	NM_178548	1stExon	Island	2.55693
cg19761273	Neg	common	CSNK1D	NM_139062	TSS1500	S_Shore	-4.15368
cg19761273	Neg	common	CSNK1D	NM_001893	TSS1500	S_Shore	-4.15368
cg26219051	Pos	common	SCUBE1	NM_173050	TSS1500	Island	-0.713171
cg12073594	Neg	common	ARFGAP1	NM_018209	TSS1500	N_Shore	-3.69494
cg12073594	Neg	common	ARFGAP1	NM_175609	TSS1500	N_Shore	-3.69494
cg12024906	Pos	common	HKR1	NM_181786	1stExon	Island	2.44104
cg12024906	Pos	common	HKR1	NM_181786	5'UTR	Island	2.44104
cg27553955	Pos	common	KCNG3	NM_172344	1stExon	Island	2.31102
cg27553955	Pos	common	KCNG3	NM_133329	1stExon	Island	2.31102
cg15425280	Pos	common	GRIA2	NM_001083620	TSS1500	Island	2.50877
cg15425280	Pos	common	GRIA2	NM_001083619	TSS1500	Island	2.50877
cg15425280	Pos	common	GRIA2	NM_000826	TSS1500	Island	2.50877
cg01459453	Neg	common	SELP	NM_003005	Body	nan	-5.13338
cg21992250	Pos	common	SLC15A3	NM_016582	1stExon	Island	0.245593
cg21992250	Pos	common	SLC15A3	NR_027391	Body	Island	0.245593
cg19352038	Pos	common	PAX3	NM_013942	TSS1500	S_Shore	-0.643995
cg19352038	Pos	common	PAX3	NM_000438	TSS1500	S_Shore	-0.643995
cg19352038	Pos	common	PAX3	NM_181460	TSS1500	S_Shore	-0.643995
cg19352038	Pos	common	PAX3	NM_181457	TSS1500	S_Shore	-0.643995
cg19352038	Pos	common	PAX3	NM_181458	TSS1500	S_Shore	-0.643995
cg19352038	Pos	common	PAX3	NM_181461	TSS1500	S_Shore	-0.643995
cg19352038	Pos	common	PAX3	NM_001127366	TSS1500	S_Shore	-0.643995
cg19352038	Pos	common	PAX3	NM_181459	TSS1500	S_Shore	-0.643995
cg19352038	Pos	common	CCDC140	NM_153038	5'UTR	S_Shore	-0.643995
cg18691434	Pos	common	STAG3	NM_012447	TSS200	Island	2.37958
cg18691434	Pos	common	GPC2	NM_152742	TSS1500	Island	2.37958
cg14456683	Pos	common	ZIC1	NM_003412	TSS200	Island	1.71744
cg12758687	Pos	common	DRD2	NM_000795	TSS1500	Island	3.13776
cg12758687	Pos	common	DRD2	NM_016574	TSS1500	Island	3.13776
cg03734874	Pos	common	TMEM179	NM_207379	TSS1500	Island	4.03098
cg16313343	Pos	common	BRF1	NM_001519	TSS1500	S_Shore	1.70989
cg09056317	Neg	common	TBCB	NM_001281	Body	S_Shore	-1.3971
cg09056317	Neg	common	POLR2I	NM_006233	TSS1500	S_Shore	-1.3971
cg16386080	Pos	common	CDK20	NM_012119	Body	N_Shore	3.78248
cg16386080	Pos	common	CDK20	NM_001170639	Body	N_Shore	3.78248
cg16386080	Pos	common	CDK20	NM_178432	Body	N_Shore	3.78248
cg16386080	Pos	common	CDK20	NM_001039803	Body	N_Shore	3.78248
cg16386080	Pos	common	CDK20	NM_001170640	Body	N_Shore	3.78248
cg08900043	Pos	common	HOXC10	NM_017409	TSS200	Island	3.02201
cg13993218	Neg	common	INS-IGF2	NR_003512	Body	nan	-3.45892
cg13993218	Neg	common	INS-IGF2	NM_001042376	Body	nan	-3.45892
cg13993218	Neg	common	INS	NM_000207	Body	nan	-3.45892
cg22901840	Pos	common	DIRAS3	NM_004675	Body	Island	1.72668
cg18190433	Pos	common	nan	nan	nan	nan	-0.869617
cg13975369	Pos	common	TSGA14	NM_018718	Body	Island	3.30639
cg12650780	Pos	common	SH3BGRL	NM_003022	Body	nan	-2.4727
cg12650780	Pos	common	HMGN5	NM_030763	TSS1500	nan	-2.4727
cg02228185	Neg	common	ASPA	NM_000049	1stExon	nan	-11.0802
cg02228185	Neg	common	ASPA	NM_001128085	Body	nan	-11.0802
cg12261786	Neg	common	C10orf116	NM_006829	TSS1500	N_Shore	-2.8812
cg03330058	Neg	common	ABTB1	NM_172028	Body	Island	-2.332
cg03330058	Neg	common	ABTB1	NM_172027	Body	Island	-2.332
cg03330058	Neg	common	ABTB1	NM_032548	5'UTR	Island	-2.332
cg01441777	Neg	common	CSNK1E	NM_001894	TSS1500	S_Shore	-7.28153
cg01441777	Neg	common	CSNK1E	NM_152221	TSS1500	S_Shore	-7.28153
cg16682903	Neg	common	ACVR1	NM_001105	5'UTR	nan	-2.65715
cg16682903	Neg	common	ACVR1	NM_001111067	5'UTR	nan	-2.65715
cg01200177	Neg	common	POLR2D	NM_004805	TSS1500	S_Shore	-1.77563
cg01797043	Neg	common	RPL3L	NM_005061	TSS200	nan	-2.8214
cg01820374	Neg	common	LAG3	NM_002286	Body	N_Shore	-3.33832
cg05508084	Pos	common	ZNF667	NM_022103	5'UTR	Island	0.686344
cg05508084	Pos	common	ZNF667	NR_030740	Body	Island	0.686344
cg21870884	Pos	common	GPR25	NM_005298	1stExon	Island	-1.539
cg24646414	Pos	common	GATA4	NM_002052	5'UTR	Island	6.27927
cg24871743	Pos	common	DIRAS3	NM_004675	Body	Island	-1.2152
cg14166009	Pos	common	HKR1	NM_181786	TSS1500	Island	9.84795
cg16547529	Pos	common	KLHL35	NM_001039548	Body	N_Shore	1.73429
cg01346718	Neg	common	CSNK1E	NM_001894	5'UTR	S_Shore	-2.28182
cg01346718	Neg	common	CSNK1E	NM_152221	TSS1500	S_Shore	-2.28182
cg11126134	Pos	common	C13orf33	NM_032849	TSS200	Island	8.07231
cg07693270	Pos	common	RPL39L	NM_052969	5'UTR	Island	1.86989
cg19686152	Neg	common	TMOD3	NM_014547	TSS1500	N_Shore	-2.3567
cg12457773	Pos	common	NRSN1	NM_080723	5'UTR	Island	-1.4679
cg12457773	Pos	common	NRSN1	NM_080723	1stExon	Island	-1.4679
cg03001305	Neg	common	STAT5A	NM_003152	TSS200	N_Shore	0.867227
cg23320649	Neg	common	C3orf18	NM_016210	5'UTR	N_Shore	-1.65489
cg17324128	Neg	common	RASSF4	NM_032023	5'UTR	S_Shore	-5.55857
cg00911351	Pos	common	PCDHGA4	NM_018917	Body	Island	2.91362
cg00911351	Pos	common	PCDHGA6	NM_018919	Body	Island	2.91362
cg00911351	Pos	common	PCDHGA1	NM_018912	Body	Island	2.91362
cg00911351	Pos	common	PCDHGA5	NM_018918	Body	Island	2.91362
cg00911351	Pos	common	PCDHGB1	NM_018922	Body	Island	2.91362
cg00911351	Pos	common	PCDHGA3	NM_018916	Body	Island	2.91362
cg00911351	Pos	common	PCDHGA2	NM_018915	Body	Island	2.91362
cg00911351	Pos	common	PCDHGA7	NM_018920	Body	Island	2.91362
cg00911351	Pos	common	PCDHGB2	NM_018923	Body	Island	2.91362
cg00911351	Pos	common	PCDHGB3	NM_018924	Body	Island	2.91362
cg00911351	Pos	common	PCDHGB4	NM_003736	TSS200	Island	2.91362
cg00911351	Pos	common	PCDHGB4	NM_032098	TSS200	Island	2.91362
cg16731240	Pos	common	ZNF577	NR_024181	TSS200	Island	6.58918
cg16731240	Pos	common	ZNF577	NM_032679	TSS200	Island	6.58918
cg16731240	Pos	common	ZNF577	NM_001135590	TSS200	Island	6.58918
cg26614073	Neg	common	SCAP	NM_012235	TSS1500	S_Shore	-0.918268
cg09118625	Pos	common	DIRAS3	NM_004675	Body	Island	6.40499
cg17241310	Pos	common	BARHL2	NM_020063	TSS200	Island	2.8692
cg16954341	Pos	common	SCGN	NM_006998	TSS200	Island	1.9801
cg05996042	Pos	common	RUNX2	NM_001015051	TSS1500	nan	-7.6363
cg05996042	Pos	common	RUNX2	NM_001024630	TSS1500	nan	-7.6363
cg05996042	Pos	common	SUPT3H	NM_181356	5'UTR	nan	-7.6363
cg05996042	Pos	common	SUPT3H	NM_003599	Body	nan	-7.6363
cg00451635	Neg	common	EMP2	NM_001424	TSS1500	S_Shore	-2.62829
cg23089840	Pos	common	LRRC3	NM_030891	TSS1500	N_Shore	2.32696
cg07660236	Pos	common	ZSCAN12	NM_001163391	TSS1500	S_Shore	-0.693223
cg07660236	Pos	common	ZSCAN12	NR_028077	TSS1500	S_Shore	-0.693223
cg18074297	Pos	common	CLIC6	NM_053277	TSS200	Island	0.84401
cg03975694	Pos	common	ZNF540	NM_152606	5'UTR	S_Shelf	-0.615629
cg03975694	Pos	common	ZNF540	NM_152606	1stExon	S_Shelf	-0.615629
cg25336198	Pos	common	INS-IGF2	NM_001042376	TSS200	nan	-1.32428
cg25336198	Pos	common	INS	NM_000207	TSS200	nan	-1.32428
cg25336198	Pos	common	INS-IGF2	NR_003512	TSS200	nan	-1.32428
cg20029201	Neg	common	BCL9L	NM_182557	TSS1500	S_Shore	-0.93803
cg02260587	Pos	specific	PCDHB2	NM_018936	5'UTR	N_Shore	0.992114
cg02260587	Pos	specific	PCDHB2	NM_018936	1stExon	N_Shore	0.992114
cg15361590	Pos	specific	PCDHGA4	NM_018917	Body	Island	0.414579
cg15361590	Pos	specific	PCDHGC3	NM_002588	Body	Island	0.414579
cg15361590	Pos	specific	PCDHGA12	NM_003735	Body	Island	0.414579
cg15361590	Pos	specific	PCDHGA11	NM_032092	Body	Island	0.414579
cg15361590	Pos	specific	PCDHGA11	NM_018914	Body	Island	0.414579
cg15361590	Pos	specific	PCDHGA9	NM_018921	Body	Island	0.414579
cg15361590	Pos	specific	PCDHGA1	NM_018912	Body	Island	0.414579
cg15361590	Pos	specific	PCDHGB1	NM_018922	Body	Island	0.414579
cg15361590	Pos	specific	PCDHGB6	NM_018926	Body	Island	0.414579
cg15361590	Pos	specific	PCDHGB3	NM_018924	Body	Island	0.414579
cg15361590	Pos	specific	PCDHGB7	NM_018927	Body	Island	0.414579
cg15361590	Pos	specific	PCDHGA6	NM_018919	Body	Island	0.414579
cg15361590	Pos	specific	PCDHGA8	NM_032088	Body	Island	0.414579
cg15361590	Pos	specific	PCDHGA10	NM_018913	Body	Island	0.414579
cg15361590	Pos	specific	PCDHGA5	NM_018918	Body	Island	0.414579
cg15361590	Pos	specific	PCDHGB4	NM_003736	Body	Island	0.414579
cg15361590	Pos	specific	PCDHGA3	NM_018916	Body	Island	0.414579
cg15361590	Pos	specific	PCDHGA2	NM_018915	Body	Island	0.414579
cg15361590	Pos	specific	PCDHGA7	NM_018920	Body	Island	0.414579
cg15361590	Pos	specific	PCDHGB2	NM_018923	Body	Island	0.414579
cg15361590	Pos	specific	PCDHGB5	NM_018925	Body	Island	0.414579
cg15361590	Pos	specific	PCDHGC3	NM_032403	Body	Island	0.414579
cg15361590	Pos	specific	PCDHGC4	NM_018928	TSS200	Island	0.414579
cg15361590	Pos	specific	PCDHGC4	NM_032406	TSS200	Island	0.414579
cg09643544	Pos	specific	ZNF177	NM_003451	1stExon	Island	3.65979
cg09643544	Pos	specific	ZNF177	NM_003451	5'UTR	Island	3.65979
cg09626984	Pos	specific	GATA4	NM_002052	Body	Island	3.30715
cg00497084	Neg	specific	PPEF1	NM_152224	1stExon	nan	1.80451
cg00497084	Neg	specific	PPEF1	NM_006240	1stExon	nan	1.80451
cg00497084	Neg	specific	PPEF1	NM_152226	1stExon	nan	1.80451
cg00497084	Neg	specific	PPEF1	NM_152226	5'UTR	nan	1.80451
cg00497084	Neg	specific	PPEF1	NM_152224	5'UTR	nan	1.80451
cg00497084	Neg	specific	PPEF1	NM_006240	5'UTR	nan	1.80451
cg01169778	Neg	specific	GBGT1	NM_021996	5'UTR	Island	2.3084
cg01381846	Pos	specific	HOXA9	NM_152739	1stExon	Island	3.56271
cg01511567	Pos	specific	SSRP1	NM_003146	TSS1500	S_Shore	-0.991845
cg01630869	Pos	specific	CDC42EP2	NM_006779	TSS1500	Island	-7.12325
cg01675895	Pos	specific	AFM	NM_001133	TSS1500	nan	-3.74133
cg01683883	Pos	specific	CMTM2	NM_144673	TSS1500	Island	1.50642
cg00152644	Neg	specific	SPRR2E	NM_001024209	TSS1500	nan	0.387123
cg01775265	Pos	specific	BASE	NR_026760	TSS1500	nan	2.49683
cg01946401	Neg	specific	SUPT3H	NM_181356	5'UTR	nan	-4.25436
cg01946401	Neg	specific	RUNX2	NM_001024630	5'UTR	nan	-4.25436
cg01946401	Neg	specific	RUNX2	NM_001015051	5'UTR	nan	-4.25436
cg01946401	Neg	specific	SUPT3H	NM_003599	Body	nan	-4.25436
cg01946401	Neg	specific	RUNX2	NM_001024630	1stExon	nan	-4.25436
cg01946401	Neg	specific	RUNX2	NM_001015051	1stExon	nan	-4.25436
cg02008154	Pos	specific	TBX20	NM_001077653	1stExon	Island	0.449279
cg02008154	Pos	specific	TBX20	NM_001166220	1stExon	Island	0.449279
cg02008154	Pos	specific	TBX20	NM_001166220	5'UTR	Island	0.449279
cg02008154	Pos	specific	TBX20	NM_001077653	5'UTR	Island	0.449279
cg02212280	Pos	specific	MMP1	NM_002421	TSS1500	nan	4.40763
cg02212280	Pos	specific	MMP1	NM_001145938	TSS1500	nan	4.40763
cg02276665	Pos	specific	CTNNA1	NM_001903	TSS1500	N_Shore	-2.86599
cg09656934	Pos	specific	TDRD5	NM_173533	5'UTR	Island	1.74644
cg18110483	Pos	specific	THBS4	NM_003248	TSS200	Island	2.84865
cg02510853	Pos	specific	PKMYT1	NM_182687	TSS1500	S_Shore	4.58948
cg02510853	Pos	specific	PKMYT1	NM_004203	TSS1500	S_Shore	4.58948
cg18055394	Pos	specific	EPHA3	NM_182644	TSS200	nan	6.71361
cg18055394	Pos	specific	EPHA3	NM_005233	TSS200	nan	6.71361
cg15784615	Pos	specific	LTBR	NM_002342	Body	S_Shore	-2.36562
cg16072462	Pos	specific	PF4	NM_002619	TSS200	Island	-1.28688
cg16204757	Pos	specific	MSN	NM_002444	Body	Island	4.89677
cg16422907	Pos	specific	CCNA1	NM_003914	5'UTR	S_Shore	1.13654
cg16422907	Pos	specific	CCNA1	NM_001111047	5'UTR	S_Shore	1.13654
cg16422907	Pos	specific	CCNA1	NM_001111046	5'UTR	S_Shore	1.13654
cg16422907	Pos	specific	CCNA1	NM_001111045	5'UTR	S_Shore	1.13654
cg16422907	Pos	specific	CCNA1	NM_003914	1stExon	S_Shore	1.13654
cg16422907	Pos	specific	CCNA1	NM_001111045	1stExon	S_Shore	1.13654
cg16474696	Pos	specific	MRI1	NM_001031727	TSS1500	N_Shore	-1.97819
cg16474696	Pos	specific	MRI1	NM_032285	TSS1500	N_Shore	-1.97819
cg16777510	Neg	specific	STAT5A	NM_003152	5'UTR	N_Shore	-2.79798
cg16853860	Pos	specific	PSMB9	NM_002800	Body	S_Shore	-4.88101
cg16853860	Pos	specific	PSMB9	NM_148954	Body	S_Shore	-4.88101
cg16853860	Pos	specific	TAP1	NM_000593	TSS1500	S_Shore	-4.88101
cg16853982	Pos	specific	ACTN2	NM_001103	TSS1500	N_Shore	2.63936
cg17207590	Pos	specific	APH1B	NM_001145646	Body	S_Shore	-2.145
cg17207590	Pos	specific	APH1B	NM_031301	Body	S_Shore	-2.145
cg17274064	Pos	specific	ERG	NM_004449	TSS200	S_Shore	-2.33547
cg17274064	Pos	specific	ERG	NM_001136154	TSS200	S_Shore	-2.33547
cg17408686	Pos	specific	CHCHD6	NM_032343	TSS1500	N_Shore	-3.11756
cg17453778	Pos	specific	CASR	NM_000388	5'UTR	N_Shore	4.00089
cg17453778	Pos	specific	CASR	NM_000388	1stExon	N_Shore	4.00089
cg17824393	Pos	specific	PTPN3	NM_002829	5'UTR	nan	4.26246
cg17824393	Pos	specific	PTPN3	NM_001145368	5'UTR	nan	4.26246
cg17907567	Neg	specific	HAMP	NM_021175	1stExon	S_Shelf	-2.61996
cg17907567	Neg	specific	HAMP	NM_021175	5'UTR	S_Shelf	-2.61996
cg18053607	Pos	specific	INPP5J	NM_001002837	5'UTR	nan	-1.26704
cg18053607	Pos	specific	INPP5J	NM_001002837	1stExon	nan	-1.26704
cg02364642	Pos	specific	GEFT	NM_182947	1stExon	S_Shore	-0.105799
cg02364642	Pos	specific	GEFT	NM_001111270	Body	S_Shore	-0.105799
cg02675652	Pos	specific	CSRNP2	NM_030809	TSS1500	S_Shore	0.673314
cg18342900	Neg	specific	C16orf87	NM_001001436	1stExon	Island	-5.99515
cg02828104	Pos	specific	TMEM189	NM_199129	TSS1500	S_Shore	-2.27747
cg02828104	Pos	specific	TMEM189	NR_027889	TSS1500	S_Shore	-2.27747
cg02828104	Pos	specific	TMEM189	NM_001162505	TSS1500	S_Shore	-2.27747
cg02828104	Pos	specific	TMEM189-UBE2V1	NM_199203	TSS1500	S_Shore	-2.27747
cg02919422	Pos	specific	SOX17	NM_022454	5'UTR	Island	1.55632
cg02919422	Pos	specific	SOX17	NM_022454	1stExon	Island	1.55632
cg03021892	Pos	specific	SLC38A5	NM_033518	TSS1500	nan	-3.91939
cg03085312	Pos	specific	RARA	NM_000964	TSS200	nan	-4.92192
cg06566994	Pos	specific	ZNF167	NM_018651	TSS1500	N_Shore	5.41395
cg06566994	Pos	specific	ZNF167	NM_025169	TSS1500	N_Shore	5.41395
cg06836772	Pos	specific	PRKAA2	NM_006252	TSS1500	N_Shore	-4.36521
cg06908778	Pos	specific	SPAG6	NM_012443	Body	Island	2.28658
cg06908778	Pos	specific	SPAG6	NM_172242	Body	Island	2.28658
cg07141002	Pos	specific	H1F0	NM_005318	1stExon	Island	-0.669378
cg07175007	Pos	specific	UHMK1	NM_175866	TSS1500	N_Shore	-3.45036
cg07220939	Pos	specific	SLC22A12	NM_153378	1stExon	nan	4.90176
cg07220939	Pos	specific	SLC22A12	NM_144585	1stExon	nan	4.90176
cg07220939	Pos	specific	SLC22A12	NM_153378	5'UTR	nan	4.90176
cg07220939	Pos	specific	SLC22A12	NM_144585	5'UTR	nan	4.90176
cg07251788	Pos	specific	CLTCL1	NM_007098	TSS1500	S_Shore	-3.41704
cg07251788	Pos	specific	CLTCL1	NM_001835	TSS1500	S_Shore	-3.41704
cg07498879	Neg	specific	OSM	NM_020530	TSS1500	nan	-0.1392
cg07705835	Pos	specific	IL17RC	NM_153460	Body	S_Shore	-1.36081
cg07705835	Pos	specific	IL17RC	NM_032732	Body	S_Shore	-1.36081
cg07705835	Pos	specific	IL17RC	NM_153461	1stExon	S_Shore	-1.36081
cg07730329	Pos	specific	PCDHGA4	NM_018917	Body	N_Shore	5.437
cg07730329	Pos	specific	PCDHGA11	NM_032092	Body	N_Shore	5.437
cg07730329	Pos	specific	PCDHGA11	NM_018914	Body	N_Shore	5.437
cg07730329	Pos	specific	PCDHGA9	NM_018921	Body	N_Shore	5.437
cg07730329	Pos	specific	PCDHGA1	NM_018912	Body	N_Shore	5.437
cg07730329	Pos	specific	PCDHGB1	NM_018922	Body	N_Shore	5.437
cg07730329	Pos	specific	PCDHGB6	NM_018926	Body	N_Shore	5.437
cg07730329	Pos	specific	PCDHGB3	NM_018924	Body	N_Shore	5.437
cg07730329	Pos	specific	PCDHGB7	NM_018927	Body	N_Shore	5.437
cg07730329	Pos	specific	PCDHGA6	NM_018919	Body	N_Shore	5.437
cg07730329	Pos	specific	PCDHGA8	NM_032088	Body	N_Shore	5.437
cg07730329	Pos	specific	PCDHGA10	NM_018913	Body	N_Shore	5.437
cg07730329	Pos	specific	PCDHGA5	NM_018918	Body	N_Shore	5.437
cg07730329	Pos	specific	PCDHGB4	NM_003736	Body	N_Shore	5.437
cg07730329	Pos	specific	PCDHGA3	NM_018916	Body	N_Shore	5.437
cg07730329	Pos	specific	PCDHGA2	NM_018915	Body	N_Shore	5.437
cg07730329	Pos	specific	PCDHGB2	NM_018923	Body	N_Shore	5.437
cg07730329	Pos	specific	PCDHGA7	NM_018920	Body	N_Shore	5.437
cg07730329	Pos	specific	PCDHGB5	NM_018925	Body	N_Shore	5.437
cg07730329	Pos	specific	PCDHGA12	NM_003735	TSS200	N_Shore	5.437
cg07730329	Pos	specific	PCDHGA12	NM_032094	TSS200	N_Shore	5.437
cg08090640	Pos	specific	IFI35	NM_005533	Body	nan	0.157721
cg01808508	Pos	specific	PSMD6	NM_014814	TSS1500	S_Shore	2.10622
cg00077457	Pos	specific	ZNF326	NM_182975	TSS1500	N_Shore	10.4373
cg00077457	Pos	specific	ZNF326	NM_182976	TSS1500	N_Shore	10.4373
cg00077457	Pos	specific	LOC492303	NR_002830	Body	N_Shore	10.4373
cg18236734	Pos	specific	HTR3E	NM_182589	TSS200	nan	3.08247
cg18345369	Pos	specific	PRSS22	NM_022119	Body	S_Shore	-2.99617
cg13097816	Pos	specific	GPR35	NM_005301	TSS1500	N_Shore	3.07162
cg13302154	Neg	specific	MGP	NM_000900	TSS1500	nan	-0.225459
cg13302823	Pos	specific	SCRT1	NM_031309	1stExon	Island	-2.33592
cg13442811	Pos	specific	FAM190B	NM_018999	Body	nan	4.21834
cg12312863	Neg	specific	AMDHD2	NM_015944	TSS1500	Island	-3.47632
cg12312863	Neg	specific	AMDHD2	NM_001145815	TSS1500	Island	-3.47632
cg12312863	Neg	specific	ATP6V0C	NM_001694	3'UTR	Island	-3.47632
cg13745346	Neg	specific	CBFA2T3	NM_005187	TSS1500	nan	-2.68472
cg14175438	Pos	specific	FAM3C	NM_014888	TSS1500	S_Shore	-3.86733
cg14175438	Pos	specific	FAM3C	NM_001040020	TSS1500	S_Shore	-3.86733
cg14236389	Neg	specific	C20orf197	NM_173644	1stExon	nan	-1.10449
cg14236389	Neg	specific	C20orf197	NM_173644	5'UTR	nan	-1.10449
cg14370448	Neg	specific	YPEL3	NM_031477	3'UTR	S_Shore	-7.9191
cg14370448	Neg	specific	YPEL3	NM_001145524	3'UTR	S_Shore	-7.9191
cg14370448	Neg	specific	TBX6	NM_004608	TSS1500	S_Shore	-7.9191
cg14435807	Pos	specific	LOXL1	NM_005576	TSS200	Island	-0.206102
cg14562990	Pos	specific	LDOC1	NM_012317	TSS1500	S_Shore	-9.32634
cg14826456	Pos	specific	ADRB1	NM_000684	1stExon	Island	2.95733
cg14958635	Pos	specific	NEUROG1	NM_006161	1stExon	Island	-3.59929
cg13968390	Pos	specific	SULT1C2	NM_001056	TSS1500	nan	4.54424
cg13968390	Pos	specific	SULT1C2	NM_176825	TSS1500	nan	4.54424
cg12259537	Pos	specific	ZNF606	NM_025027	5'UTR	S_Shore	1.09264
cg12259537	Pos	specific	ZNF606	NM_025027	1stExon	S_Shore	1.09264
cg12163132	Pos	specific	TBX2	NM_005994	TSS1500	Island	5.20564
cg13297960	Pos	specific	NCAM2	NM_004540	TSS1500	Island	0.531796
cg13084525	Pos	specific	EHF	NM_012153	TSS1500	nan	-2.81155
cg09814877	Pos	specific	ACPT	NM_033068	1stExon	N_Shore	2.63685
cg12588299	Pos	specific	GPR31	NM_005299	TSS1500	nan	0.07877
cg12128839	Pos	specific	HOXA5	NM_019102	TSS200	Island	1.09562
cg10281478	Neg	specific	DYNC1I1	NM_004411	5'UTR	S_Shore	-2.94898
cg10281478	Neg	specific	DYNC1I1	NM_001135556	5'UTR	S_Shore	-2.94898
cg10281478	Neg	specific	DYNC1I1	NM_001135557	5'UTR	S_Shore	-2.94898
cg20507276	Neg	specific	OR2L13	NM_175911	1stExon	Island	-0.174624
cg20507276	Neg	specific	OR2L13	NM_175911	5'UTR	Island	-0.174624
cg15607672	Pos	specific	OTX2	NM_021728	TSS200	N_Shore	1.4045
cg19357849	Pos	specific	ELAVL1	NM_001419	TSS1500	nan	-0.314565
cg19393006	Pos	specific	TSC1	NM_001162427	TSS1500	S_Shore	-1.58963
cg19393006	Pos	specific	TSC1	NM_000368	TSS1500	S_Shore	-1.58963
cg19393006	Pos	specific	TSC1	NM_001162426	TSS1500	S_Shore	-1.58963
cg19724470	Pos	specific	CD274	NM_014143	5'UTR	S_Shore	-5.69659
cg19764555	Pos	specific	AHNAK	NM_024060	TSS1500	S_Shore	-3.88744
cg19764555	Pos	specific	AHNAK	NM_001620	TSS1500	S_Shore	-3.88744
cg20279283	Pos	specific	GATA4	NM_002052	Body	Island	1.09379
cg20291049	Pos	specific	POU3F3	NM_006236	1stExon	Island	-0.650236
cg18468844	Pos	specific	PTAFR	NM_001164723	TSS1500	nan	-0.961293
cg18468844	Pos	specific	PTAFR	NM_000952	TSS1500	nan	-0.961293
cg18468844	Pos	specific	PTAFR	NM_001164721	5'UTR	nan	-0.961293
cg18468844	Pos	specific	PTAFR	NM_001164722	5'UTR	nan	-0.961293
cg20318748	Pos	specific	NANP	NM_152667	TSS1500	Island	5.84291
cg20540428	Pos	specific	PPP4R2	NM_174907	TSS1500	N_Shore	-3.06441
cg20583073	Neg	specific	S1PR4	NM_003775	TSS200	Island	-1.90612
cg20674521	Neg	specific	KCNJ4	NM_152868	5'UTR	N_Shore	-3.55155
cg20831708	Pos	specific	SEC31B	NM_015490	5'UTR	Island	-1.43081
cg20855303	Pos	specific	REPS2	NM_004726	Body	Island	6.38512
cg20855303	Pos	specific	REPS2	NM_001080975	Body	Island	6.38512
cg21057046	Pos	specific	NBL1	NM_005380	TSS1500	N_Shore	-2.39213
cg21057046	Pos	specific	NBL1	NM_182744	Body	N_Shore	-2.39213
cg21120249	Neg	specific	C9orf139	NM_207511	5'UTR	N_Shore	-1.8163
cg21120249	Neg	specific	C9orf139	NM_207511	1stExon	N_Shore	-1.8163
cg21120249	Neg	specific	ABCA2	NM_001606	Body	N_Shore	-1.8163
cg21120249	Neg	specific	ABCA2	NM_212533	Body	N_Shore	-1.8163
cg19258882	Pos	specific	ERBB3	NM_001982	TSS1500	Island	-0.761865
cg19258882	Pos	specific	ERBB3	NM_001005915	TSS1500	Island	-0.761865
cg15316334	Pos	specific	CEACAM5	NM_004363	TSS1500	nan	-4.15503
cg10362475	Pos	specific	SHANK2	NM_133266	1stExon	N_Shore	2.07504
cg10362475	Pos	specific	SHANK2	NM_012309	Body	N_Shore	2.07504
cg09706243	Pos	specific	LOC100130987	NR_024469	Body	S_Shore	-3.13174
cg09706243	Pos	specific	POLD4	NM_021173	TSS1500	S_Shore	-3.13174
cg10722799	Pos	specific	CLIC6	NM_053277	1stExon	Island	3.29121
cg10784813	Pos	specific	SOCS1	NM_003745	3'UTR	Island	5.10266
cg10919204	Pos	specific	CDH6	NM_004932	TSS1500	N_Shore	4.89933
cg10957151	Pos	specific	HOXD9	NM_014213	TSS1500	Island	3.22153
cg10986043	Neg	specific	TCAP	NM_003673	TSS1500	N_Shelf	-2.08229
cg11120551	Pos	specific	CHD1L	NM_004284	TSS1500	N_Shore	-3.8185
cg11147193	Pos	specific	HPCAL1	NM_002149	TSS1500	N_Shore	4.08832
cg11368643	Pos	specific	PCDHB15	NM_018935	TSS200	N_Shore	2.60094
cg11469321	Pos	specific	BDH2	NM_020139	TSS1500	nan	-0.993328
cg11618577	Pos	specific	KRTCAP3	NM_001168364	Body	Island	-1.00897
cg11618577	Pos	specific	KRTCAP3	NM_173853	Body	Island	-1.00897
cg11647681	Pos	specific	PCDHGA4	NM_018917	Body	N_Shore	3.84191
cg11647681	Pos	specific	PCDHGA11	NM_032092	Body	N_Shore	3.84191
cg11647681	Pos	specific	PCDHGA11	NM_018914	Body	N_Shore	3.84191
cg11647681	Pos	specific	PCDHGA9	NM_018921	Body	N_Shore	3.84191
cg11647681	Pos	specific	PCDHGA1	NM_018912	Body	N_Shore	3.84191
cg11647681	Pos	specific	PCDHGB1	NM_018922	Body	N_Shore	3.84191
cg11647681	Pos	specific	PCDHGB6	NM_018926	Body	N_Shore	3.84191
cg11647681	Pos	specific	PCDHGB3	NM_018924	Body	N_Shore	3.84191
cg11647681	Pos	specific	PCDHGB7	NM_018927	Body	N_Shore	3.84191
cg11647681	Pos	specific	PCDHGA6	NM_018919	Body	N_Shore	3.84191
cg11647681	Pos	specific	PCDHGA8	NM_032088	Body	N_Shore	3.84191
cg11647681	Pos	specific	PCDHGA10	NM_018913	Body	N_Shore	3.84191
cg11647681	Pos	specific	PCDHGA5	NM_018918	Body	N_Shore	3.84191
cg11647681	Pos	specific	PCDHGB4	NM_003736	Body	N_Shore	3.84191
cg11647681	Pos	specific	PCDHGA3	NM_018916	Body	N_Shore	3.84191
cg11647681	Pos	specific	PCDHGA2	NM_018915	Body	N_Shore	3.84191
cg11647681	Pos	specific	PCDHGA7	NM_018920	Body	N_Shore	3.84191
cg11647681	Pos	specific	PCDHGB2	NM_018923	Body	N_Shore	3.84191
cg11647681	Pos	specific	PCDHGB5	NM_018925	Body	N_Shore	3.84191
cg11647681	Pos	specific	PCDHGA12	NM_003735	5'UTR	N_Shore	3.84191
cg11647681	Pos	specific	PCDHGA12	NM_032094	5'UTR	N_Shore	3.84191
cg11647681	Pos	specific	PCDHGA12	NM_032094	1stExon	N_Shore	3.84191
cg11647681	Pos	specific	PCDHGA12	NM_003735	1stExon	N_Shore	3.84191
cg11873854	Pos	specific	LCN6	NM_198946	1stExon	S_Shore	-7.28328
cg12091331	Neg	specific	PLAT	NM_033011	TSS200	nan	-6.35295
cg12091331	Neg	specific	PLAT	NM_000930	TSS200	nan	-6.35295
cg12111714	Pos	specific	ATP8A2	NM_016529	Body	Island	5.63221
cg15297650	Neg	specific	TMEM163	NM_030923	TSS1500	S_Shore	-3.38324
cg08409225	Pos	specific	OBFC2B	NM_024068	TSS1500	N_Shore	-2.75732
cg08654655	Pos	specific	CADM3	NM_001127173	TSS1500	N_Shore	1.7614
cg08654655	Pos	specific	CADM3	NM_021189	TSS1500	N_Shore	1.7614
cg08668790	Pos	specific	ZNF154	NM_001085384	TSS200	S_Shore	2.51918
cg25802093	Pos	specific	SPAG6	NM_172242	TSS1500	Island	-0.172039
cg25802093	Pos	specific	SPAG6	NM_012443	TSS1500	Island	-0.172039
cg26465666	Pos	specific	PDE1A	NM_005019	Body	nan	-2.4005
cg26465666	Pos	specific	PDE1A	NM_001003683	Body	nan	-2.4005
cg08888956	Neg	specific	NTS	NM_006183	TSS1500	nan	0.841221
cg22171829	Pos	specific	PDK4	NM_002612	1stExon	Island	-0.335178
cg22607339	Neg	specific	MPL	NM_005373	TSS1500	nan	-1.95686
cg22820108	Pos	specific	NCOR2	NM_006312	5'UTR	Island	-1.97484
cg22820108	Pos	specific	NCOR2	NM_001077261	5'UTR	Island	-1.97484
cg22858288	Pos	specific	SLC22A18	NM_183233	Body	Island	2.63862
cg22858288	Pos	specific	SLC22A18	NM_002555	Body	Island	2.63862
cg22881914	Pos	specific	NID2	NM_007361	TSS1500	Island	2.25102
cg22947000	Pos	specific	BCMO1	NM_017429	TSS200	nan	-6.47571
cg23163573	Pos	specific	SULT1C2	NM_001056	5'UTR	nan	4.01812
cg23163573	Pos	specific	SULT1C2	NM_176825	5'UTR	nan	4.01812
cg23163573	Pos	specific	SULT1C2	NM_176825	1stExon	nan	4.01812
cg23163573	Pos	specific	SULT1C2	NM_001056	1stExon	nan	4.01812
cg23280807	Pos	specific	SLC5A11	NM_052944	1stExon	nan	11.4408
cg23280807	Pos	specific	SLC5A11	NM_052944	5'UTR	nan	11.4408
cg23606023	Neg	specific	CBFA2T3	NM_005187	Body	nan	-1.42055
cg23616741	Pos	specific	PGAM2	NM_000290	TSS1500	S_Shore	3.98991
cg23921534	Pos	specific	POU3F4	NM_000307	TSS200	N_Shore	2.84918
cg24012925	Pos	specific	SRXN1	NM_080725	Body	N_Shore	-3.64717
cg24194775	Neg	specific	NPR2	NM_003995	TSS1500	N_Shore	-3.03031
cg24511534	Pos	specific	RP2	NM_006915	1stExon	Island	1.30417
cg24511534	Pos	specific	RP2	NM_006915	5'UTR	Island	1.30417
cg24691453	Neg	specific	S100A4	NM_019554	TSS200	nan	-3.94953
cg24691453	Neg	specific	S100A4	NM_002961	TSS200	nan	-3.94953
cg24715245	Pos	specific	UCHL1	NM_004181	TSS200	Island	-1.23906
cg22438810	Pos	specific	LCN2	NM_005564	1stExon	nan	7.27585
cg22438810	Pos	specific	LCN2	NM_005564	5'UTR	nan	7.27585
cg24860534	Pos	specific	CDC42BPA	NM_014826	TSS1500	S_Shore	2.42653
cg24860534	Pos	specific	CDC42BPA	NM_003607	TSS1500	S_Shore	2.42653
cg26531804	Pos	specific	SPINT1	NM_003710	TSS1500	Island	-0.149823
cg26531804	Pos	specific	SPINT1	NM_001032367	TSS1500	Island	-0.149823
cg26531804	Pos	specific	SPINT1	NM_181642	TSS1500	Island	-0.149823
cg24891133	Pos	specific	C13orf33	NM_032849	1stExon	Island	4.55884
cg24891133	Pos	specific	C13orf33	NM_032849	5'UTR	Island	4.55884
cg26581729	Neg	specific	NPDC1	NM_015392	Body	Island	-0.776165
cg26673195	Pos	specific	G6PC	NM_000151	TSS200	nan	-4.66508
cg26825412	Neg	specific	SOX18	NM_018419	TSS1500	S_Shore	-0.943676
cg25256723	Neg	specific	F5	NM_000130	TSS200	nan	0.685994
cg24986868	Pos	specific	PKP4	NM_003628	TSS1500	N_Shore	0.761351
cg24986868	Pos	specific	PKP4	NM_001005476	TSS1500	N_Shore	0.761351
cg24986868	Pos	specific	CCDC148	NM_001171637	5'UTR	N_Shore	0.761351
cg24986868	Pos	specific	CCDC148	NM_138803	Body	N_Shore	0.761351
cg04315771	Pos	specific	NUP62	NM_012346	TSS1500	S_Shore	8.11087
cg04315771	Pos	specific	NUP62	NM_153718	TSS1500	S_Shore	8.11087
cg04315771	Pos	specific	IL4I1	NM_172374	TSS1500	S_Shore	8.11087
cg04315771	Pos	specific	NUP62	NM_016553	TSS1500	S_Shore	8.11087
cg04315771	Pos	specific	NUP62	NM_153719	TSS1500	S_Shore	8.11087
cg04315771	Pos	specific	ATF5	NM_012068	5'UTR	S_Shore	8.11087
cg04803153	Pos	specific	ZNF790	NM_206894	TSS1500	S_Shore	3.10981
cg05163057	Pos	specific	SPPL2B	NM_001077238	Body	S_Shore	0.929279
cg05163057	Pos	specific	SPPL2B	NM_152988	Body	S_Shore	0.929279
cg05163057	Pos	specific	LSM7	NM_016199	TSS1500	S_Shore	0.929279
cg05379350	Pos	specific	GIT1	NM_014030	TSS1500	N_Shore	0.441373
cg05379350	Pos	specific	GIT1	NM_001085454	TSS1500	N_Shore	0.441373
cg05442902	Pos	specific	MGC16703	NR_003608	TSS1500	S_Shore	0.103797
cg05442902	Pos	specific	P2RX6	NM_005446	TSS1500	S_Shore	0.103797
cg05442902	Pos	specific	P2RX6	NM_001159554	TSS1500	S_Shore	0.103797
cg05740244	Pos	specific	LDHC	NM_017448	5'UTR	nan	2.1639
cg05740244	Pos	specific	LDHC	NM_002301	5'UTR	nan	2.1639
cg21591452	Neg	specific	TMEM105	NM_178520	TSS200	nan	-0.577583
cg21808053	Pos	specific	DIRAS3	NM_004675	5'UTR	S_Shore	3.41195
cg22123464	Pos	specific	SLC8A2	NM_015063	5'UTR	nan	-2.44381
cg04586023	Neg	specific	HDAC10	NM_001159286	TSS1500	S_Shore	-3.08662
cg04586023	Neg	specific	HDAC10	NM_032019	TSS1500	S_Shore	-3.08662
cg04219321	Neg	specific	HLF	NM_002126	TSS1500	N_Shore	-3.86096
cg04217218	Pos	specific	ZDHHC21	NM_178566	TSS1500	S_Shore	3.46702
cg09222115	Pos	specific	OTOS	NM_148961	5'UTR	S_Shelf	6.96381
cg09427311	Pos	specific	ANGPTL2	NM_012098	TSS1500	nan	3.36697
cg09427311	Pos	specific	RALGPS1	NM_014636	Body	nan	3.36697
cg06288351	Pos	specific	KCNS1	NM_002251	TSS200	S_Shore	-4.09301
cg21301440	Neg	specific	CYGB	NM_134268	TSS1500	Island	-3.23247
cg05959508	Neg	specific	TRAF3IP3	NM_025228	TSS200	nan	-1.36502
cg05512099	Pos	specific	PLEKHF1	NM_024310	TSS1500	N_Shore	-7.15472
cg03143849	Pos	specific	CDKN1C	NM_001122630	3'UTR	N_Shore	-3.83311
cg03143849	Pos	specific	CDKN1C	NM_000076	3'UTR	N_Shore	-3.83311
cg03143849	Pos	specific	CDKN1C	NM_001122631	3'UTR	N_Shore	-3.83311
cg03355526	Pos	specific	ZNF454	NM_182594	5'UTR	Island	-0.917402
cg03464655	Pos	specific	SLC38A11	NM_173512	1stExon	nan	-4.84268
cg03464655	Pos	specific	SLC38A11	NM_173512	5'UTR	nan	-4.84268
cg03565081	Pos	specific	C14orf93	NM_021944	5'UTR	N_Shore	-1.07917
cg03565081	Pos	specific	C14orf93	NM_001130706	5'UTR	N_Shore	-1.07917
cg03565081	Pos	specific	C14orf93	NM_001130708	5'UTR	N_Shore	-1.07917
cg03641225	Pos	specific	DIRAS3	NM_004675	Body	N_Shore	0.719562
cg03996822	Pos	specific	RASSF6	NM_177532	TSS1500	S_Shore	-5.0592
cg03996822	Pos	specific	RASSF6	NM_201431	TSS1500	S_Shore	-5.0592
cg04005701	Neg	specific	RPA1	NM_002945	Body	S_Shore	-3.11519
cg04005701	Neg	specific	SMYD4	NM_052928	TSS1500	S_Shore	-3.11519
cg04057106	Pos	specific	KIF24	NM_194313	Body	nan	7.37582
cg04123409	Pos	specific	SDS	NM_006843	5'UTR	nan	-0.796562
cg04123409	Pos	specific	SDS	NM_006843	1stExon	nan	-0.796562

## Sheet: Thyroid
Composite Element REF	Pos/Neg	Common/Specific	UCSC_RefGene_Name	UCSC_RefGene_Accession	UCSC_RefGene_Group	Relation_to_UCSC_CpG_Island
cg22736354	Pos	common	NHLRC1	NM_198586	1stExon	Island	14.7905
cg25148589	Pos	common	GRIA2	NM_001083619	1stExon	N_Shore	-1.07034
cg25148589	Pos	common	GRIA2	NM_000826	1stExon	N_Shore	-1.07034
cg25148589	Pos	common	GRIA2	NM_000826	5'UTR	N_Shore	-1.07034
cg25148589	Pos	common	GRIA2	NM_001083620	5'UTR	N_Shore	-1.07034
cg25148589	Pos	common	GRIA2	NM_001083619	5'UTR	N_Shore	-1.07034
cg06458239	Pos	common	ZNF549	NM_153263	TSS200	Island	18.048
cg10523019	Pos	common	RHBDD1	NM_001167608	TSS1500	Island	-0.974183
cg10523019	Pos	common	RHBDD1	NM_032276	TSS1500	Island	-0.974183
cg04084157	Pos	common	VGF	NM_003378	TSS200	Island	-0.337951
cg12373771	Pos	common	CECR6	NM_031890	1stExon	Island	11.5979
cg12373771	Pos	common	CECR6	NM_001163079	5'UTR	Island	11.5979
cg20300246	Pos	common	LHX3	NM_178138	Body	Island	5.30628
cg06493994	Pos	common	SCGN	NM_006998	1stExon	Island	-2.89832
cg06493994	Pos	common	SCGN	NM_006998	5'UTR	Island	-2.89832
cg04528819	Pos	common	KLF14	NM_138693	1stExon	Island	2.32541
cg22719623	Pos	common	OPRM1	NM_001145286	1stExon	Island	7.41732
cg22719623	Pos	common	OPRM1	NM_001145282	1stExon	Island	7.41732
cg22719623	Pos	common	OPRM1	NM_001145283	1stExon	Island	7.41732
cg22719623	Pos	common	OPRM1	NM_001008505	1stExon	Island	7.41732
cg22719623	Pos	common	OPRM1	NM_001145285	1stExon	Island	7.41732
cg22719623	Pos	common	OPRM1	NM_001008503	1stExon	Island	7.41732
cg22719623	Pos	common	OPRM1	NM_001145284	1stExon	Island	7.41732
cg22719623	Pos	common	OPRM1	NM_001008504	1stExon	Island	7.41732
cg22719623	Pos	common	OPRM1	NM_000914	1stExon	Island	7.41732
cg22719623	Pos	common	OPRM1	NM_001145281	Body	Island	7.41732
cg22719623	Pos	common	OPRM1	NM_001145279	Body	Island	7.41732
cg22719623	Pos	common	OPRM1	NM_001145280	5'UTR	Island	7.41732
cg06144905	Pos	common	PIPOX	NM_016518	TSS200	nan	-0.199334
cg02681442	Pos	common	FOXG1	NM_005249	TSS1500	N_Shore	6.85204
cg27320127	Pos	common	KCNK12	NM_022055	TSS1500	Island	2.17928
cg19945840	Pos	common	SDF4	NM_016547	TSS1500	Island	-1.77456
cg19945840	Pos	common	SDF4	NM_016176	TSS1500	Island	-1.77456
cg19945840	Pos	common	B3GALT6	NM_080605	1stExon	Island	-1.77456
cg25942450	Pos	common	TLX3	NM_021025	TSS200	Island	3.93857
cg18236477	Pos	common	ATP8A2	NM_016529	Body	Island	-3.81008
cg10947146	Pos	common	XKR6	NM_173683	1stExon	Island	8.35152
cg12078929	Pos	common	SERHL	NR_027786	Body	Island	7.86871
cg12402251	Pos	common	CALB1	NM_004929	Body	nan	1.24449
cg19996355	Pos	common	PBX4	NM_025245	1stExon	Island	7.2304
cg26005082	Pos	common	MIR7-3	NR_029607	TSS1500	nan	5.90507
cg26005082	Pos	common	C19orf30	NR_027148	Body	nan	5.90507
cg09212468	Pos	common	CCDC135	NM_032269	TSS200	nan	7.15112
cg17758721	Pos	common	SNRPB	NM_198216	Body	Island	12.5171
cg17758721	Pos	common	SNRPB	NM_003091	Body	Island	12.5171
cg06646021	Pos	common	RAB4A	NM_004578	TSS1500	N_Shore	-8.18937
cg03679581	Pos	common	RLN2	NM_134441	1stExon	S_Shore	0.467933
cg03679581	Pos	common	RLN2	NM_005059	1stExon	S_Shore	0.467933
cg05266781	Pos	common	IRX5	NM_005853	Body	Island	-0.677072
cg17497271	Pos	common	GPR176	NM_007223	5'UTR	Island	5.36419
cg17497271	Pos	common	GPR176	NM_007223	1stExon	Island	5.36419
cg14319409	Pos	common	GLRA1	NM_000171	TSS200	Island	8.88812
cg14319409	Pos	common	GLRA1	NM_001146040	TSS200	Island	8.88812
cg06156376	Pos	common	SHOX2	NM_006884	1stExon	Island	2.21585
cg06156376	Pos	common	SHOX2	NM_003030	1stExon	Island	2.21585
cg06156376	Pos	common	SHOX2	NM_001163678	1stExon	Island	2.21585
cg06156376	Pos	common	SHOX2	NM_001163678	5'UTR	Island	2.21585
cg06156376	Pos	common	SHOX2	NM_006884	5'UTR	Island	2.21585
cg06156376	Pos	common	SHOX2	NM_003030	5'UTR	Island	2.21585
cg00055233	Pos	common	RLN1	NM_006911	1stExon	Island	3.17185
cg21589115	Pos	common	DKKL1	NM_014419	5'UTR	Island	2.26202
cg21589115	Pos	common	DKKL1	NM_014419	1stExon	Island	2.26202
cg21589115	Pos	common	TEAD2	NM_003598	TSS1500	Island	2.26202
cg27665659	Pos	common	AP1S1	NM_001283	TSS200	Island	4.54068
cg07850604	Pos	common	INSM2	NM_032594	5'UTR	Island	6.05572
cg07850604	Pos	common	INSM2	NM_032594	1stExon	Island	6.05572
cg02732509	Pos	common	CTDSP2	NM_005730	TSS1500	S_Shore	3.0711
cg06971096	Pos	common	PTPRN	NM_002846	Body	N_Shore	5.61293
cg13460409	Pos	common	DSCR6	NM_018962	Body	S_Shore	6.46519
cg18180155	Pos	common	SMC1B	NM_148674	1stExon	Island	-3.68048
cg18180155	Pos	common	RIBC2	NM_015653	TSS200	Island	-3.68048
cg18180155	Pos	common	SMC1B	NM_148674	5'UTR	Island	-3.68048
cg18267374	Pos	common	NEFM	NM_001105541	TSS1500	Island	3.65993
cg18267374	Pos	common	NEFM	NM_005382	5'UTR	Island	3.65993
cg18267374	Pos	common	NEFM	NM_005382	1stExon	Island	3.65993
cg23428445	Pos	common	GPR37	NM_005302	1stExon	Island	-0.347292
cg23428445	Pos	common	GPR37	NM_005302	5'UTR	Island	-0.347292
cg08536841	Pos	common	IZUMO1	NM_182575	TSS1500	N_Shelf	2.01271
cg27524460	Neg	common	PTGER1	NM_000955	TSS1500	S_Shore	-5.90638
cg23639989	Pos	common	FAM105A	NM_019018	TSS1500	Island	1.74189
cg15201877	Pos	common	PTGER3	NM_198718	1stExon	Island	4.99918
cg15201877	Pos	common	PTGER3	NM_198714	1stExon	Island	4.99918
cg15201877	Pos	common	PTGER3	NM_198716	1stExon	Island	4.99918
cg15201877	Pos	common	PTGER3	NM_198717	1stExon	Island	4.99918
cg15201877	Pos	common	PTGER3	NM_001126044	1stExon	Island	4.99918
cg15201877	Pos	common	PTGER3	NM_198719	1stExon	Island	4.99918
cg15201877	Pos	common	PTGER3	NM_198715	1stExon	Island	4.99918
cg15201877	Pos	common	PTGER3	NR_028294	Body	Island	4.99918
cg15201877	Pos	common	PTGER3	NR_028293	Body	Island	4.99918
cg15201877	Pos	common	PTGER3	NR_028292	Body	Island	4.99918
cg23854009	Pos	common	ZNF530	NM_020880	TSS200	N_Shore	7.05829
cg23941599	Pos	common	FEM1C	NM_020177	TSS1500	S_Shore	11.7908
cg13854874	Pos	common	CHAF1B	NM_005441	TSS200	Island	-1.66213
cg17729667	Pos	common	NINL	NM_025176	TSS1500	Island	2.22648
cg22395019	Pos	common	GALNT14	NM_024572	TSS200	Island	7.15794
cg18809289	Pos	common	ALOX5	NM_000698	1stExon	Island	3.30982
cg06993413	Pos	common	DPP8	NM_017743	TSS200	S_Shore	3.97835
cg06993413	Pos	common	DPP8	NM_197961	TSS200	S_Shore	3.97835
cg06993413	Pos	common	DPP8	NM_130434	TSS200	S_Shore	3.97835
cg06993413	Pos	common	DPP8	NM_197960	TSS1500	S_Shore	3.97835
cg18008766	Pos	common	SFRS7	NM_001031684	TSS1500	S_Shore	0.413194
cg15425280	Pos	common	GRIA2	NM_001083620	TSS1500	Island	4.58664
cg15425280	Pos	common	GRIA2	NM_001083619	TSS1500	Island	4.58664
cg15425280	Pos	common	GRIA2	NM_000826	TSS1500	Island	4.58664
cg21992250	Pos	common	SLC15A3	NM_016582	1stExon	Island	1.86572
cg21992250	Pos	common	SLC15A3	NR_027391	Body	Island	1.86572
cg21197871	Pos	common	C8orf38	NM_152416	TSS1500	N_Shore	-1.48487
cg18691434	Pos	common	STAG3	NM_012447	TSS200	Island	2.1866
cg18691434	Pos	common	GPC2	NM_152742	TSS1500	Island	2.1866
cg18573383	Pos	common	KCNC2	NM_153748	1stExon	S_Shore	-0.203333
cg18573383	Pos	common	KCNC2	NM_139137	1stExon	S_Shore	-0.203333
cg18573383	Pos	common	KCNC2	NM_139136	1stExon	S_Shore	-0.203333
cg18573383	Pos	common	KCNC2	NM_153748	5'UTR	S_Shore	-0.203333
cg18573383	Pos	common	KCNC2	NM_139137	5'UTR	S_Shore	-0.203333
cg18573383	Pos	common	KCNC2	NM_139136	5'UTR	S_Shore	-0.203333
cg10052840	Neg	common	SEMA6B	NM_032108	Body	N_Shore	-10.1324
cg24110063	Neg	common	COX6A2	NM_005205	TSS200	S_Shore	-3.22593
cg16313343	Pos	common	BRF1	NM_001519	TSS1500	S_Shore	1.49931
cg22777952	Pos	common	FOXB1	NM_012182	5'UTR	Island	-2.86556
cg22777952	Pos	common	FOXB1	NM_012182	1stExon	Island	-2.86556
cg00202711	Neg	common	HTR2C	NM_000868	TSS200	N_Shore	-6.98147
cg08694544	Pos	common	RTBDN	NM_031429	1stExon	S_Shore	2.1591
cg08694544	Pos	common	RTBDN	NM_031429	5'UTR	S_Shore	2.1591
cg08578023	Neg	common	CTSS	NM_004079	5'UTR	nan	-2.0464
cg08578023	Neg	common	CTSS	NM_004079	1stExon	nan	-2.0464
cg12946225	Pos	common	HMG20B	NM_006339	Body	Island	3.25091
cg12783776	Pos	common	SERPING1	NM_001032295	Body	nan	5.7963
cg12783776	Pos	common	SERPING1	NM_000062	Body	nan	5.7963
cg07027513	Pos	common	B4GALT6	NM_004775	TSS1500	S_Shore	-2.74809
cg12614105	Pos	common	NPY	NM_000905	5'UTR	Island	2.62229
cg25094569	Pos	common	WT1	NM_024425	Body	Island	4.4377
cg25094569	Pos	common	WT1	NM_024426	Body	Island	4.4377
cg25094569	Pos	common	WT1	NM_000378	Body	Island	4.4377
cg25094569	Pos	common	WT1	NM_024424	Body	Island	4.4377
cg21301148	Neg	common	MYH6	NM_002471	TSS1500	nan	3.79606
cg01186777	Pos	common	TNFSF9	NM_003811	5'UTR	Island	4.23904
cg01186777	Pos	common	TNFSF9	NM_003811	1stExon	Island	4.23904
cg20664247	Neg	common	PEX10	NM_002617	TSS1500	N_Shore	-11.7685
cg20664247	Neg	common	PEX10	NM_153818	TSS1500	N_Shore	-11.7685
cg23967169	Pos	common	FAM19A4	NM_001005527	1stExon	Island	-1.75119
cg23967169	Pos	common	FAM19A4	NM_182522	1stExon	Island	-1.75119
cg23967169	Pos	common	FAM19A4	NM_182522	5'UTR	Island	-1.75119
cg23967169	Pos	common	FAM19A4	NM_001005527	5'UTR	Island	-1.75119
cg24092253	Neg	common	YTHDF1	NM_017798	TSS1500	Island	-1.42993
cg14228238	Pos	common	MECOM	NM_001163999	TSS200	Island	5.07972
cg14228238	Pos	common	MECOM	NM_005241	TSS200	Island	5.07972
cg14228238	Pos	common	MECOM	NM_001105077	TSS200	Island	5.07972
cg14228238	Pos	common	MECOM	NM_004991	Body	Island	5.07972
cg14228238	Pos	common	MECOM	NM_001164000	5'UTR	Island	5.07972
cg14228238	Pos	common	MECOM	NM_001105078	5'UTR	Island	5.07972
cg13682722	Pos	common	C14orf102	NM_199043	TSS1500	S_Shore	-1.51927
cg13682722	Pos	common	C14orf102	NM_017970	TSS1500	S_Shore	-1.51927
cg24680602	Pos	common	ZNF232	NM_014519	1stExon	Island	0.210147
cg24680602	Pos	common	ZNF232	NM_014519	5'UTR	Island	0.210147
cg20051033	Pos	common	CPNE9	NM_153635	Body	Island	2.32938
cg02620013	Pos	common	MLNR	NM_001507	1stExon	Island	-0.146829
cg07684796	Pos	common	DKK1	NM_012242	1stExon	Island	-0.256991
cg03938043	Neg	common	INTS7	NM_015434	Body	N_Shore	-6.63301
cg03938043	Neg	common	DTL	NM_016448	TSS1500	N_Shore	-6.63301
cg05135288	Neg	common	RHOT2	NM_138769	TSS1500	N_Shore	-6.56899
cg05135288	Neg	common	WDR90	NM_145294	3'UTR	N_Shore	-6.56899
cg07482936	Pos	common	C17orf82	NM_203425	TSS1500	Island	-1.47126
cg22088594	Pos	common	FAM48A	NM_017569	TSS1500	S_Shore	5.29214
cg22088594	Pos	common	FAM48A	NM_001014286	TSS1500	S_Shore	5.29214
cg02037013	Neg	common	MC4R	NM_005912	1stExon	nan	3.89169
cg13735974	Pos	common	NFYC	NM_001142587	TSS1500	N_Shore	4.91791
cg13735974	Pos	common	NFYC	NM_001142589	TSS1500	N_Shore	4.91791
cg13735974	Pos	common	NFYC	NM_001142588	TSS1500	N_Shore	4.91791
cg13735974	Pos	common	NFYC	NM_014223	TSS1500	N_Shore	4.91791
cg13735974	Pos	common	NFYC	NM_001142590	TSS1500	N_Shore	4.91791
cg13735974	Pos	common	LOC100130557	NR_024567	Body	N_Shore	4.91791
cg23855989	Pos	common	AQP5	NM_001651	1stExon	Island	-7.88906
cg15731815	Pos	common	RNF207	NM_207396	Body	Island	6.6947
cg07625840	Pos	common	PRSS12	NM_003619	TSS1500	Island	-7.12653
cg10046620	Pos	common	HIST1H2AI	NM_003509	TSS1500	N_Shore	1.46624
cg14594876	Pos	common	SNTA1	NM_003098	TSS1500	Island	4.38451
cg08623787	Pos	common	RXRG	NM_006917	TSS200	nan	4.3587
cg08623787	Pos	common	RXRG	NM_001009598	TSS200	nan	4.3587
cg07612655	Neg	common	PTGIS	NM_000961	TSS1500	S_Shore	-4.10278
cg10453365	Pos	common	RHCG	NM_016321	TSS200	Island	0.877997
cg19462352	Pos	common	PROCA1	NM_152465	1stExon	Island	7.33624
cg18429742	Neg	common	ZDHHC11	NM_024786	TSS200	S_Shelf	5.21797
cg16319578	Pos	common	HSPA2	NM_021979	1stExon	Island	6.11132
cg16319578	Pos	common	HSPA2	NM_021979	5'UTR	Island	6.11132
cg14424579	Pos	common	AGBL5	NM_021831	TSS200	Island	2.64946
cg14424579	Pos	common	AGBL5	NM_001035507	TSS200	Island	2.64946
cg06394229	Pos	specific	LGALS4	NM_006149	TSS200	nan	15.459
cg06367117	Pos	specific	ALDOC	NM_005165	5'UTR	nan	-2.89216
cg06367117	Pos	specific	ALDOC	NM_005165	1stExon	nan	-2.89216
cg05769169	Pos	specific	EGLN3	NM_022073	1stExon	Island	-2.67505
cg01610488	Pos	specific	TRPA1	NM_007332	TSS200	Island	1.10881
cg01772980	Neg	specific	SCGB1D1	NM_006552	TSS200	nan	-9.20139
cg01794265	Pos	specific	FAM105A	NM_019018	Body	Island	14.5561
cg01892727	Neg	specific	CRBN	NM_016302	TSS1500	S_Shore	-16.1974
cg02046340	Pos	specific	RNF114	NM_018683	TSS200	Island	2.80162
cg02930996	Pos	specific	B4GALT6	NM_004775	TSS1500	S_Shore	-1.68932
cg03003256	Neg	specific	FAM26D	NM_153036	TSS1500	nan	11.9003
cg03003256	Neg	specific	BET3L	NM_001139444	Body	nan	11.9003
cg03799530	Pos	specific	SH2B3	NM_005475	TSS1500	Island	5.94406
cg04057485	Neg	specific	PTGIR	NM_000960	Body	Island	-1.84221
cg04376312	Pos	specific	MYLK	NM_053026	5'UTR	N_Shore	-7.11224
cg04376312	Pos	specific	MYLK	NM_053028	5'UTR	N_Shore	-7.11224
cg04376312	Pos	specific	MYLK	NM_053027	5'UTR	N_Shore	-7.11224
cg04376312	Pos	specific	MYLK	NM_053025	5'UTR	N_Shore	-7.11224
cg04384208	Neg	specific	FCGR3A	NM_001127592	Body	nan	1.4757
cg04384208	Neg	specific	FCGR3A	NM_001127593	Body	nan	1.4757
cg04384208	Neg	specific	FCGR3A	NM_001127595	Body	nan	1.4757
cg04384208	Neg	specific	FCGR3A	NM_000569	Body	nan	1.4757
cg04384208	Neg	specific	FCGR3A	NM_001127596	Body	nan	1.4757
cg04640886	Pos	specific	MIR7-3	NR_029607	TSS1500	nan	2.86491
cg04640886	Pos	specific	C19orf30	NR_027148	Body	nan	2.86491
cg04757093	Neg	specific	RUNX3	NM_001031680	Body	S_Shore	-2.90073
cg04757093	Neg	specific	RUNX3	NM_004350	Body	S_Shore	-2.90073
cg10073091	Neg	specific	DHCR24	NM_014762	Body	N_Shore	-8.169
cg09606564	Neg	specific	MFAP4	NM_002404	Body	nan	-5.00917
cg05158615	Pos	specific	NPY	NM_000905	TSS1500	Island	0.331931
cg09523691	Neg	specific	ATG12	NM_004707	TSS1500	S_Shore	-3.35548
cg09523691	Neg	specific	AP3S1	NM_001284	Body	S_Shore	-3.35548
cg06821120	Pos	specific	RASSF1	NM_170713	TSS1500	Island	7.15253
cg06821120	Pos	specific	RASSF1	NM_170714	Body	Island	7.15253
cg06821120	Pos	specific	RASSF1	NM_007182	Body	Island	7.15253
cg06821120	Pos	specific	RASSF1	NM_170712	5'UTR	Island	7.15253
cg06850526	Pos	specific	SLC38A10	NM_138570	TSS1500	S_Shore	15.2145
cg06850526	Pos	specific	SLC38A10	NM_001037984	TSS1500	S_Shore	15.2145
cg07146718	Neg	specific	FGF13	NM_001139500	Body	nan	0.393157
cg07146718	Neg	specific	FGF13	NM_001139502	Body	nan	0.393157
cg07146718	Neg	specific	FGF13	NM_001139501	Body	nan	0.393157
cg07146718	Neg	specific	FGF13	NM_001139498	Body	nan	0.393157
cg07146718	Neg	specific	FGF13	NM_033642	Body	nan	0.393157
cg07550267	Pos	specific	SNORD46	NR_000024	TSS1500	Island	6.5243
cg07550267	Pos	specific	RPS8	NM_001012	Body	Island	6.5243
cg07685034	Neg	specific	PCBP3	NM_020528	TSS1500	nan	8.95416
cg07685034	Neg	specific	PCBP3	NM_001130141	TSS1500	nan	8.95416
cg07715201	Pos	specific	GDNF	NM_000514	TSS1500	S_Shore	0.956125
cg07775501	Pos	specific	JOSD2	NM_138334	TSS1500	Island	0.489223
cg07826255	Neg	specific	SGCA	NM_001135697	Body	nan	-9.66698
cg07826255	Neg	specific	SGCA	NM_000023	Body	nan	-9.66698
cg08097882	Pos	specific	POU4F1	NM_006237	5'UTR	Island	2.77447
cg08097882	Pos	specific	POU4F1	NM_006237	1stExon	Island	2.77447
cg08343834	Neg	specific	PMP22	NM_000304	TSS200	S_Shelf	-4.83717
cg08411049	Neg	specific	SERPINB5	NM_002639	1stExon	nan	-2.421
cg08411049	Neg	specific	SERPINB5	NM_002639	5'UTR	nan	-2.421
cg08468689	Neg	specific	GHDC	NM_001142623	TSS200	nan	-4.22618
cg08468689	Neg	specific	GHDC	NM_001142622	TSS200	nan	-4.22618
cg08468689	Neg	specific	GHDC	NM_032484	TSS200	nan	-4.22618
cg08468689	Neg	specific	GHDC	NR_024573	TSS1500	nan	-4.22618
cg08529852	Neg	specific	EGFL7	NM_201446	5'UTR	N_Shore	-5.76543
cg08529852	Neg	specific	EGFL7	NM_016215	5'UTR	N_Shore	-5.76543
cg08911391	Neg	specific	DDOST	NM_005216	TSS1500	S_Shore	-9.4646
cg09508556	Neg	specific	PSORS1C1	NM_014068	Body	nan	2.98823
cg09508556	Neg	specific	PSORS1C2	NM_014069	1stExon	nan	2.98823
cg09508556	Neg	specific	PSORS1C2	NM_014069	5'UTR	nan	2.98823
cg05056120	Pos	specific	EBF1	NM_024007	TSS1500	Island	2.118
cg05483509	Pos	specific	ATP6V0C	NM_001694	TSS1500	Island	4.66587
cg05662500	Pos	specific	GPD1L	NM_015141	TSS1500	Island	0.407293
cg06361108	Pos	specific	CCNF	NM_001761	TSS1500	Island	2.24206
cg01585703	Pos	specific	FSIP1	NM_152597	5'UTR	Island	3.65171
cg01573562	Pos	specific	RPH3A	NM_014954	TSS1500	nan	-2.91719
cg01573562	Pos	specific	RPH3A	NM_001143854	TSS1500	nan	-2.91719
cg01564343	Neg	specific	TREML1	NM_178174	Body	nan	1.19929
cg01519742	Pos	specific	JAKMIP1	NM_001099433	5'UTR	Island	2.0758
cg01519742	Pos	specific	JAKMIP1	NM_144720	5'UTR	Island	2.0758
cg01519742	Pos	specific	JAKMIP1	NM_001099433	1stExon	Island	2.0758
cg01519742	Pos	specific	JAKMIP1	NM_144720	1stExon	Island	2.0758
cg22341310	Pos	specific	ZNF541	NM_001101419	Body	Island	4.55178
cg24214470	Neg	specific	SERPINF1	NM_002615	TSS200	nan	-0.64668
cg24256211	Neg	specific	SAMD4A	NM_001161576	Body	S_Shore	-16.1148
cg24256211	Neg	specific	SAMD4A	NM_015589	Body	S_Shore	-16.1148
cg24341129	Neg	specific	BNC2	NM_017637	Body	S_Shore	-5.39277
cg24426405	Neg	specific	AGR2	NM_006408	TSS200	nan	0.284259
cg24496666	Pos	specific	GIPC2	NM_017655	1stExon	Island	2.28658
cg24691461	Neg	specific	C20orf160	NM_080625	Body	nan	-6.93088
cg24739326	Pos	specific	CHST8	NM_001127895	5'UTR	Island	3.11395
cg24739326	Pos	specific	CHST8	NM_001127896	5'UTR	Island	3.11395
cg24739326	Pos	specific	CHST8	NM_022467	TSS200	Island	3.11395
cg24745738	Neg	specific	EDNRB	NM_003991	TSS1500	S_Shore	-11.9107
cg24745738	Neg	specific	EDNRB	NM_001122659	TSS1500	S_Shore	-11.9107
cg24745738	Neg	specific	EDNRB	NM_000115	5'UTR	S_Shore	-11.9107
cg24815853	Neg	specific	KLK12	NM_145894	TSS1500	S_Shelf	-1.25053
cg24815853	Neg	specific	KLK12	NM_145895	TSS1500	S_Shelf	-1.25053
cg24815853	Neg	specific	KLK12	NM_019598	TSS1500	S_Shelf	-1.25053
cg25218351	Neg	specific	TRIM54	NM_032546	TSS200	nan	-4.54763
cg25218351	Neg	specific	TRIM54	NM_187841	TSS200	nan	-4.54763
cg25302419	Pos	specific	CTNND2	NM_001332	5'UTR	Island	3.49112
cg25302419	Pos	specific	CTNND2	NM_001332	1stExon	Island	3.49112
cg25604883	Pos	specific	AK5	NM_174858	TSS1500	Island	10.47
cg25604883	Pos	specific	AK5	NM_012093	TSS1500	Island	10.47
cg26053864	Pos	specific	ACTC1	NM_005159	5'UTR	nan	-5.92958
cg10124201	Neg	specific	BOLL	NM_197970	1stExon	Island	-11.4582
cg10124201	Neg	specific	BOLL	NM_197970	5'UTR	Island	-11.4582
cg10124201	Neg	specific	BOLL	NM_033030	TSS1500	Island	-11.4582
cg23704082	Pos	specific	TRIM59	NM_173084	1stExon	Island	7.55894
cg23704082	Pos	specific	TRIM59	NM_173084	5'UTR	Island	7.55894
cg22289810	Pos	specific	NF1	NM_001042492	TSS1500	Island	0.926976
cg22289810	Pos	specific	NF1	NM_000267	TSS1500	Island	0.926976
cg22289810	Pos	specific	NF1	NM_001128147	TSS1500	Island	0.926976
cg22105582	Pos	specific	RAB27B	NM_004163	5'UTR	S_Shore	-1.90218
cg26316946	Pos	specific	GRIK2	NM_175768	1stExon	Island	5.73975
cg26316946	Pos	specific	GRIK2	NM_021956	1stExon	Island	5.73975
cg26316946	Pos	specific	GRIK2	NM_001166247	1stExon	Island	5.73975
cg26316946	Pos	specific	GRIK2	NM_175768	5'UTR	Island	5.73975
cg26316946	Pos	specific	GRIK2	NM_021956	5'UTR	Island	5.73975
cg26316946	Pos	specific	GRIK2	NM_001166247	5'UTR	Island	5.73975
cg10280342	Neg	specific	PSPN	NM_004158	TSS1500	S_Shelf	-3.21395
cg26233209	Neg	specific	ATG12	NM_004707	TSS1500	S_Shore	-7.73467
cg26233209	Neg	specific	AP3S1	NM_001284	Body	S_Shore	-7.73467
cg25836326	Pos	specific	DRD3	NM_000796	TSS1500	nan	5.35068
cg25836326	Pos	specific	DRD3	NM_033663	TSS1500	nan	5.35068
cg22036988	Pos	specific	SPSB4	NM_080862	TSS1500	Island	8.9968
cg09827833	Neg	specific	TEK	NM_000459	5'UTR	nan	-0.532961
cg09827833	Neg	specific	TEK	NM_000459	1stExon	nan	-0.532961
cg00398048	Neg	specific	AGA	NM_000027	TSS1500	S_Shore	0.867959
cg00691625	Neg	specific	NR5A1	NM_004959	TSS200	S_Shelf	-3.87977
cg00840403	Pos	specific	CHST4	NM_001166395	1stExon	nan	6.69878
cg00840403	Pos	specific	CHST4	NM_005769	1stExon	nan	6.69878
cg00840403	Pos	specific	CHST4	NM_001166395	5'UTR	nan	6.69878
cg00840403	Pos	specific	CHST4	NM_005769	5'UTR	nan	6.69878
cg00888561	Pos	specific	WDFY2	NM_052950	TSS1500	N_Shore	1.80331
cg00929855	Pos	specific	HSPA1A	NM_005345	1stExon	Island	3.21008
cg00929855	Pos	specific	HSPA1L	NM_005527	TSS1500	Island	3.21008
cg00929855	Pos	specific	HSPA1A	NM_005345	5'UTR	Island	3.21008
cg01053621	Neg	specific	APOA2	NM_001643	TSS1500	nan	-3.10652
cg01109219	Neg	specific	RASGRP3	NM_170672	TSS1500	nan	-5.42204
cg01236137	Pos	specific	SUB1	NM_006713	TSS200	N_Shore	5.42151
cg01407244	Neg	specific	TNFRSF10C	NM_003841	Body	S_Shore	-12.3038
cg00796728	Pos	specific	FUT4	NM_002033	TSS200	Island	-2.64404
cg27650434	Pos	specific	MYCL1	NM_005376	TSS1500	Island	1.34229
cg27650434	Pos	specific	MYCL1	NM_001033081	TSS1500	Island	1.34229
cg27650434	Pos	specific	MYCL1	NM_001033082	TSS1500	Island	1.34229
cg27420236	Pos	specific	RPRM	NM_019845	3'UTR	Island	-1.09234
cg27420236	Pos	specific	RPRM	NM_019845	1stExon	Island	-1.09234
cg16408970	Pos	specific	BAMBI	NM_012342	TSS1500	N_Shore	3.16861
cg16516400	Neg	specific	FAM89A	NM_198552	TSS1500	S_Shore	0.0641803
cg16778903	Pos	specific	BRUNOL6	NM_052840	TSS200	Island	2.09037
cg17166812	Neg	specific	NDUFS2	NM_004550	5'UTR	N_Shelf	-3.48369
cg17166812	Neg	specific	ADAMTS4	NM_005099	TSS1500	N_Shelf	-3.48369
cg17177660	Pos	specific	VEGFC	NM_005429	TSS1500	Island	1.68852
cg17205788	Neg	specific	TBX22	NM_001109878	5'UTR	nan	7.7345
cg17205788	Neg	specific	TBX22	NM_001109879	5'UTR	nan	7.7345
cg17205788	Neg	specific	TBX22	NM_016954	TSS1500	nan	7.7345
cg17264470	Neg	specific	FGF21	NM_019113	Body	S_Shelf	0.734546
cg27217148	Neg	specific	PCGF6	NM_001011663	TSS1500	S_Shore	-6.11351
cg27217148	Neg	specific	PCGF6	NM_032154	TSS1500	S_Shore	-6.11351
cg16177830	Neg	specific	TNFRSF17	NM_001192	1stExon	nan	1.24121
cg16177830	Neg	specific	TNFRSF17	NM_001192	5'UTR	nan	1.24121
cg17992056	Pos	specific	ICMT	NM_012405	TSS1500	S_Shore	4.91276
cg18320336	Pos	specific	STEAP1	NM_012449	1stExon	Island	-1.2511
cg18320336	Pos	specific	STEAP1	NM_012449	5'UTR	Island	-1.2511
cg18738906	Neg	specific	SCNN1A	NM_001159575	Body	nan	-5.06341
cg18738906	Neg	specific	SCNN1A	NM_001038	Body	nan	-5.06341
cg18738906	Neg	specific	SCNN1A	NM_001159576	1stExon	nan	-5.06341
cg13210534	Neg	specific	HSPB2	NM_001541	Body	nan	-6.03917
cg13633560	Neg	specific	LRRC32	NM_001128922	5'UTR	N_Shore	-8.47648
cg13633560	Neg	specific	LRRC32	NM_005512	5'UTR	N_Shore	-8.47648
cg13633560	Neg	specific	LRRC32	NM_005512	1stExon	N_Shore	-8.47648
cg13818573	Pos	specific	C1QL1	NM_006688	1stExon	Island	0.867721
cg13921352	Pos	specific	FAM19A4	NM_001005527	TSS200	Island	1.16451
cg13921352	Pos	specific	FAM19A4	NM_182522	TSS200	Island	1.16451
cg14256699	Neg	specific	SOST	NM_025237	1stExon	S_Shelf	-0.509633
cg14329157	Pos	specific	WDR69	NM_178821	TSS200	N_Shore	5.54545
cg14331163	Neg	specific	RORB	NM_006914	TSS1500	N_Shore	-2.85388
cg14500718	Neg	specific	TMEM79	NR_026678	TSS1500	nan	-8.72996
cg14500718	Neg	specific	SMG5	NM_015327	Body	nan	-8.72996
cg20761322	Pos	specific	CIB2	NM_006383	1stExon	N_Shore	5.14075
cg20761322	Pos	specific	CIB2	NM_006383	5'UTR	N_Shore	5.14075
cg21164303	Pos	specific	TMED3	NM_007364	TSS1500	Island	2.80521
cg21208104	Pos	specific	PRSS12	NM_003619	Body	Island	0.959332
cg21964481	Neg	specific	SLC34A3	NM_080877	5'UTR	N_Shelf	-0.0263337
cg26394380	Pos	specific	SFTPB	NM_000542	TSS1500	nan	7.87278
cg26394380	Pos	specific	SFTPB	NM_198843	TSS1500	nan	7.87278
cg26656113	Neg	specific	NPFFR2	NM_004885	1stExon	Island	-2.22504
cg26656113	Neg	specific	NPFFR2	NM_004885	5'UTR	Island	-2.22504
cg26824091	Pos	specific	GLO1	NM_006708	Body	N_Shore	3.21335
cg12281657	Pos	specific	C14orf50	NM_172365	TSS200	Island	4.3391
cg12108912	Neg	specific	TMEM177	NM_001105198	TSS1500	N_Shore	-4.25067
cg12108912	Neg	specific	TMEM177	NM_030577	TSS1500	N_Shore	-4.25067
cg12108912	Neg	specific	TMEM177	NM_001105199	TSS1500	N_Shore	-4.25067
cg12062995	Pos	specific	RFC1	NM_002913	TSS1500	Island	14.8042
cg16009558	Pos	specific	GRIK2	NM_021956	TSS200	N_Shore	3.72995
cg16009558	Pos	specific	GRIK2	NM_001166247	TSS200	N_Shore	3.72995
cg16009558	Pos	specific	GRIK2	NM_175768	TSS200	N_Shore	3.72995
cg19162106	Pos	specific	GPC5	NM_004466	5'UTR	N_Shore	3.79836
cg19162106	Pos	specific	GPC5	NM_004466	1stExon	N_Shore	3.79836
cg19427610	Pos	specific	WIF1	NM_007191	5'UTR	Island	4.15819
cg19427610	Pos	specific	WIF1	NM_007191	1stExon	Island	4.15819
cg19937039	Neg	specific	SERPINA10	NM_016186	TSS1500	nan	-1.15621
cg19937039	Neg	specific	SERPINA10	NM_001100607	TSS200	nan	-1.15621
cg20256494	Pos	specific	CABP7	NM_182527	1stExon	Island	-1.5261
cg20500126	Pos	specific	nan	nan	nan	nan	8.60521
cg18103150	Pos	specific	DNHD1	NM_173589	5'UTR	nan	21.9894
cg18103150	Pos	specific	DNHD1	NM_144666	5'UTR	nan	21.9894
cg15239123	Pos	specific	SMOC1	NM_022137	1stExon	Island	-1.20463
cg15239123	Pos	specific	SMOC1	NM_001034852	1stExon	Island	-1.20463
cg12013321	Neg	specific	GCLC	NM_001498	TSS1500	S_Shore	-14.8375
cg15077070	Neg	specific	IL1RL2	NM_003854	TSS200	N_Shore	-2.26176
cg10876928	Neg	specific	SDC4	NM_002999	TSS1500	S_Shore	-6.71843
cg11191337	Neg	specific	PLTP	NM_182676	TSS1500	S_Shore	3.65066
cg11191337	Neg	specific	PLTP	NM_006227	TSS1500	S_Shore	3.65066
cg11393848	Neg	specific	C1QC	NM_001114101	TSS1500	nan	-0.41398
cg11393848	Neg	specific	C1QC	NM_172369	TSS1500	nan	-0.41398
cg11611600	Pos	specific	ADAMTSL3	NM_207517	5'UTR	Island	2.59162
cg11695266	Pos	specific	DNAJB6	NM_005494	TSS1500	Island	-2.32328
cg11695266	Pos	specific	DNAJB6	NM_058246	TSS1500	Island	-2.32328

## Sheet: Uterus
Composite Element REF	Pos/Neg	Common/Specific	UCSC_RefGene_Name	UCSC_RefGene_Accession	UCSC_RefGene_Group	Relation_to_UCSC_CpG_Island
cg22736354	Pos	common	NHLRC1	NM_198586	1stExon	Island	15.5221
cg25148589	Pos	common	GRIA2	NM_001083619	1stExon	N_Shore	2.62273
cg25148589	Pos	common	GRIA2	NM_000826	1stExon	N_Shore	2.62273
cg25148589	Pos	common	GRIA2	NM_000826	5'UTR	N_Shore	2.62273
cg25148589	Pos	common	GRIA2	NM_001083620	5'UTR	N_Shore	2.62273
cg25148589	Pos	common	GRIA2	NM_001083619	5'UTR	N_Shore	2.62273
cg04084157	Pos	common	VGF	NM_003378	TSS200	Island	19.8838
cg22809047	Pos	common	RPL31	NM_001099693	TSS1500	Island	18.1599
cg22809047	Pos	common	RPL31	NM_000993	TSS1500	Island	18.1599
cg22809047	Pos	common	RPL31	NM_001098577	TSS1500	Island	18.1599
cg20692569	Pos	common	FZD9	NM_003508	1stExon	Island	9.01998
cg00548268	Pos	common	NPTX2	NM_002523	TSS1500	Island	14.8044
cg06144905	Pos	common	PIPOX	NM_016518	TSS200	nan	7.26789
cg00059225	Pos	common	GLRA1	NM_000171	1stExon	Island	21.516
cg00059225	Pos	common	GLRA1	NM_001146040	1stExon	Island	21.516
cg00059225	Pos	common	GLRA1	NM_000171	5'UTR	Island	21.516
cg00059225	Pos	common	GLRA1	NM_001146040	5'UTR	Island	21.516
cg18236477	Pos	common	ATP8A2	NM_016529	Body	Island	-8.38783
cg10235817	Pos	common	ADRA2C	NM_000683	1stExon	Island	12.6595
cg06646021	Pos	common	RAB4A	NM_004578	TSS1500	N_Shore	13.7276
cg23124451	Neg	common	CBX7	NM_175709	Body	Island	-9.8303
cg09809672	Neg	common	EDARADD	NM_080738	TSS1500	N_Shore	5.34457
cg09809672	Neg	common	EDARADD	NM_145861	5'UTR	N_Shore	5.34457
cg09809672	Neg	common	EDARADD	NM_145861	1stExon	N_Shore	5.34457
cg19096475	Pos	common	ASAM	NM_024769	TSS1500	Island	6.0875
cg00563932	Neg	common	PTGDS	NM_000954	TSS1500	N_Shore	3.66453
cg07408456	Neg	common	PGLYRP2	NM_052890	TSS1500	nan	-0.177894
cg26372517	Pos	common	TFAP2E	NM_178548	5'UTR	Island	6.19295
cg26372517	Pos	common	TFAP2E	NM_178548	1stExon	Island	6.19295
cg19761273	Neg	common	CSNK1D	NM_139062	TSS1500	S_Shore	-6.79936
cg19761273	Neg	common	CSNK1D	NM_001893	TSS1500	S_Shore	-6.79936
cg01459453	Neg	common	SELP	NM_003005	Body	nan	2.77934
cg19352038	Pos	common	PAX3	NM_013942	TSS1500	S_Shore	2.4367
cg19352038	Pos	common	PAX3	NM_000438	TSS1500	S_Shore	2.4367
cg19352038	Pos	common	PAX3	NM_181460	TSS1500	S_Shore	2.4367
cg19352038	Pos	common	PAX3	NM_181457	TSS1500	S_Shore	2.4367
cg19352038	Pos	common	PAX3	NM_181458	TSS1500	S_Shore	2.4367
cg19352038	Pos	common	PAX3	NM_181461	TSS1500	S_Shore	2.4367
cg19352038	Pos	common	PAX3	NM_001127366	TSS1500	S_Shore	2.4367
cg19352038	Pos	common	PAX3	NM_181459	TSS1500	S_Shore	2.4367
cg19352038	Pos	common	CCDC140	NM_153038	5'UTR	S_Shore	2.4367
cg10052840	Neg	common	SEMA6B	NM_032108	Body	N_Shore	-2.65264
cg03734874	Pos	common	TMEM179	NM_207379	TSS1500	Island	2.46377
cg17471102	Neg	common	FUT3	NM_000149	5'UTR	nan	-10.726
cg17471102	Neg	common	FUT3	NM_001097640	5'UTR	nan	-10.726
cg17471102	Neg	common	FUT3	NM_001097639	5'UTR	nan	-10.726
cg17471102	Neg	common	FUT3	NM_001097641	5'UTR	nan	-10.726
cg07388493	Pos	common	NDUFS5	NM_004552	TSS1500	nan	-12.5929
cg22901840	Pos	common	DIRAS3	NM_004675	Body	Island	5.10431
cg13975369	Pos	common	TSGA14	NM_018718	Body	Island	22.7939
cg12650780	Pos	common	SH3BGRL	NM_003022	Body	nan	-7.88775
cg12650780	Pos	common	HMGN5	NM_030763	TSS1500	nan	-7.88775
cg01797043	Neg	common	RPL3L	NM_005061	TSS200	nan	-8.40439
cg24315815	Neg	common	PLSCR4	NM_001128305	TSS1500	S_Shore	-10.3862
cg24315815	Neg	common	PLSCR4	NM_020353	TSS1500	S_Shore	-10.3862
cg24315815	Neg	common	PLSCR4	NM_001128304	TSS1500	S_Shore	-10.3862
cg24315815	Neg	common	PLSCR4	NM_001128306	TSS1500	S_Shore	-10.3862
cg09118625	Pos	common	DIRAS3	NM_004675	Body	Island	21.2968
cg14918082	Neg	common	KCNAB3	NM_004732	TSS1500	N_Shore	7.29204
cg18074297	Pos	common	CLIC6	NM_053277	TSS200	Island	3.72497
cg25336198	Pos	common	INS-IGF2	NM_001042376	TSS200	nan	-11.3358
cg25336198	Pos	common	INS	NM_000207	TSS200	nan	-11.3358
cg25336198	Pos	common	INS-IGF2	NR_003512	TSS200	nan	-11.3358
cg20029201	Neg	common	BCL9L	NM_182557	TSS1500	S_Shore	-13.1142
cg06896207	Pos	specific	MOBKL2A	NM_130807	5'UTR	N_Shore	-22.1008
cg08427977	Pos	specific	C10orf72	NM_001031746	TSS1500	S_Shore	21.0591
cg08427977	Pos	specific	C10orf72	NM_144984	TSS1500	S_Shore	21.0591
cg13351161	Pos	specific	SCARA3	NM_182826	TSS1500	N_Shore	-6.62954
cg13351161	Pos	specific	SCARA3	NM_016240	TSS1500	N_Shore	-6.62954
cg14127659	Neg	specific	C22orf23	NM_032561	TSS1500	S_Shore	-4.52215
cg14127659	Neg	specific	POLR2F	NM_021974	Body	S_Shore	-4.52215
cg15160445	Pos	specific	GNAS	NM_080425	TSS1500	Island	-10.6586
cg15160445	Pos	specific	GNAS	NM_001077490	TSS1500	Island	-10.6586
cg15160445	Pos	specific	GNASAS	NR_002785	TSS1500	Island	-10.6586
cg15160445	Pos	specific	GNAS	NM_016592	3'UTR	Island	-10.6586
cg15539420	Pos	specific	HOXB8	NM_024016	5'UTR	S_Shore	9.56766
cg15539420	Pos	specific	HOXB8	NM_024016	1stExon	S_Shore	9.56766
cg17791651	Pos	specific	POU3F1	NM_002699	TSS1500	Island	13.117
cg20588069	Pos	specific	MSX1	NM_002448	TSS1500	N_Shore	10.5142
cg21274570	Pos	specific	CCL25	NM_005624	TSS1500	S_Shelf	4.02036
cg22045288	Pos	specific	C10orf91	NM_173541	TSS1500	nan	-10.6543
cg05668853	Neg	specific	RAB34	NM_001144943	Body	Island	-17.2325
cg05668853	Neg	specific	RAB34	NR_024579	Body	Island	-17.2325
cg05668853	Neg	specific	RAB34	NM_001142624	Body	Island	-17.2325
cg05668853	Neg	specific	RAB34	NM_001142625	Body	Island	-17.2325
cg05668853	Neg	specific	RAB34	NR_024575	Body	Island	-17.2325
cg05668853	Neg	specific	RAB34	NM_001144942	Body	Island	-17.2325
cg05668853	Neg	specific	RAB34	NM_031934	Body	Island	-17.2325
cg27169020	Pos	specific	BNC1	NM_001717	TSS1500	S_Shore	-1.3148

## Sheet: Number of common features
Number of common features	Count	CpG name
9	1	cg22736354'
8	1	cg25148589'
7	4	cg06458239', 'cg10523019', 'cg04084157', 'cg12373771'
6	5	cg06493994', 'cg04528819', 'cg22809047', 'cg22719623', 'cg20300246'
5	12	cg03664992', 'cg20692569', 'cg06144905', 'cg19945840', 'cg00548268', 'cg02681442', 'cg18236477', 'cg27320127', 'cg00059225', 'cg25942450', 'cg19560758', 'cg12422450'
4	25	cg05266781', 'cg19996355', 'cg15747595', 'cg17758721', 'cg06291867', 'cg06156376', 'cg26005082', 'cg21589115', 'cg22909609', 'cg08209133', 'cg17965019', 'cg03679581', 'cg10947146', 'cg00107187', 'cg02654291', 'cg12078929', 'cg10235817', 'cg21296230', 'cg00055233', 'cg10608333', 'cg09212468', 'cg17497271', 'cg06646021', 'cg14319409', 'cg12402251'
3	55	cg23854009', 'cg27524460', 'cg27553955', 'cg00563932', 'cg06493386', 'cg12073594', 'cg18809289', 'cg23941599', 'cg09809672', 'cg08536841', 'cg09816471', 'cg23124451', 'cg22395019', 'cg18008766', 'cg18943383', 'cg12024906', 'cg07922606', 'cg13854874', 'cg06121469', 'cg07408456', 'cg26219051', 'cg17729667', 'cg15201877', 'cg27665659', 'cg09970593', 'cg13460409', 'cg19096475', 'cg25268718', 'cg12448…
2	142	cg04527918', 'cg12261786', 'cg19728223', 'cg03975694', 'cg16483916', 'cg08260959', 'cg26381783', 'cg19586576', 'cg23855989', 'cg25589890', 'cg17471102', 'cg25538571', 'cg25426302', 'cg12554573', 'cg03330678', 'cg02228185', 'cg05590982', 'cg07684796', 'cg16584172', 'cg16488098', 'cg25136310', 'cg14795968', 'cg07935568', 'cg12559031', 'cg09630437', 'cg18108623', 'cg27316956', 'cg04041960', 'cg26614…

[truncated: 1 more sheets: Sheet1]
